# Supplementary material for: The locus coeruleus influences behavior by coordinating effective integration of fear memories and sensory input
Source: PLoS Biol. 2025 Jul 14;23(7):e3003272. doi: 10.1371/journal.pbio.3003272 (PMC12273993; doi:10.1371/journal.pbio.3003272)
Supplement: S1 Table — (XLSX) [file pbio.3003272.s014.xlsx]

## Sheet: Sheet1
Table S1. Virus used
Virus strains	intended functions	regions injected & Injection volume	Virus titer(vg/mL)
rAAV2/9-CaMKII-ChR2-mCherry	Enables blue-light-triggered activation (ChR2) and mCherry tagging in excitatory neurons	dmPFC (400 nL),TeA (400 nL)	5080000000000
rAAV2/9-CaMKII-ChR2-EGFP	Enables blue-light-triggered activation (ChR2) and EGFP tagging in excitatory neurons	LA (300 nL)	5000000000000
rAAV2/9-CaMKII-ChrimsonR-mCherry	Enables red-light-triggered activation (ChrimsonR) and mCherry tagging in excitatory neurons	TeA (400 nL)	5080000000000
rAAV2/9-CaMKII-eNpHR3.0-mCherry	Enables yellow-light-triggered inhibition (eNpHR3.0) and mCherry tagging in excitatory neurons	LA (300 nL)	5000000000000
rAAV2/9-CaMKII-GCaMP7s	Monitors calcium dynamics in excitatory neurons using the Ca²⁺ indicator GCaMP7s	LC (250 nL)	5000000000000
rAAV2/9-TH-GCaMP6s	Monitors calcium dynamics in TH+ neurons using the Ca²⁺ indicator GCaMP7s	LC (250 nL)	5000000000000
rAAV1-CaMKII-Cre	Anterograde trans-synaptic expression of Cre recombinase in excitatory neurons downstream of the injection site.	dmPFC (400 nL), LA (300 nL)	10000000000000
rAAV2/retro-hSyn-Cre	Retrograde axonal transport-mediated Cre recombinase expression in upstream neurons projecting to the injection site via axon terminals.	dmPFC (400 nL), BLA (300 nL)	5000000000000
rAAV2/9-Ef1α-DIO-hM4D (Gi)-mCherry	Cre-dependent hM4D(Gi) and mCherry expression to chemogenetically inhibit neurons via CNO.	dmPFC (400 nL)	5000000000000
rAAV2/9-Ef1α-DIO-eNpHR3.0-mCherry	Cre-dependent halorhodopsin (eNpHR3.0) for yellow-light-induced neuronal silencing with mCherry labeling.	dmPFC (400 nL), LC (250 nL)	5000000000000
rAAV2/9-Ef1α-DIO-ChR2-mCherry	Cre-dependent ChR2 and mCherry tagging in neurons(injection sites)	LC (250 nL)	5000000000000
rAAV2/9-Ef1α-DIO-ChR2-EGFP	Cre-dependent ChR2 and EGFP tagging in neurons(injection sites)	dmPFC (400 nL)	5000000000000
rAAV2/9-Ef1α-DIO-GCaMP7s	Cre-dependent GCaMP7s expression to monitor calcium activity in defined neuronal populations.	LC (250 nL)	5000000000000
rAAV2/9-Ef1α-DIO-mCherry	Control vector for Cre-dependent mCherry labeling without functional component	LC (250 nL)	5000000000000
rAAV2/9-Ef1α-DIO-BFP	Control vector for Cre-dependent BFP labeling without functional component	dmPFC (400 nL)	5000000000000
rAAV-hSyn-NE2h	Monitors NE dynamics in neurons (injection sites) with high affinity sensor	dmPFC (400 nL),BLA (300 nL)	5000000000000
rAAV-hSyn-NE2m	Monitors NE dynamics in neurons (injection sites) with medium affinity sensor	dmPFC (400 nL)	5000000000000
rAAV2/9-hSyn-EGFP	EGFP tagging in neurons	dmPFC (400 nL)	5000000000000
