# Supplementary material for: The locus coeruleus influences behavior by coordinating effective integration of fear memories and sensory input
Source: PLoS Biol. 2025 Jul 14;23(7):e3003272. doi: 10.1371/journal.pbio.3003272 (PMC12273993; doi:10.1371/journal.pbio.3003272)
Supplement: S2 Table — (XLS) [file pbio.3003272.s015.xls]

## Sheet: AVERAGE TPM not NA
Gene ID	Gene Symbol	GeneBank Desc	Sustain_1 TPM	Sustain_2 TPM	Sustain_3 TPM	Transient_1 TPM	Transient_2 TPM	Transient_3 TPM	Sustain Average TPM	Transient Average TPM	log2 (Sustain / Transient)	Qvalue (Sustain / Transient)	KEGG Pathway Desc	KEGG Disease Desc	KEGG Module Desc	KEGG Reaction Desc	GO_C Desc	GO_F Desc	GO_P Desc	CellMarker Desc
100009614	'Gm10024'	predicted gene 10024	0	0	1.32	0	0	0	0.44	0	0.976434	0.977979					GO:0005575///cellular_component+++GO:0045095///keratin filament	GO:0003674///molecular_function	GO:0008150///biological_process
100017	'Ldlrap1'	low density lipoprotein receptor adaptor protein 1	0.21	0.08	0.14	0.05	0.12	0.22	0.143333	0.13	-0.322449	0.991332	04144///Endocytosis+++04979///Cholesterol metabolism	H01918///Familial autosomal recessive hypercholesterolemia			GO:0005737///cytoplasm+++GO:0005769///early endosome+++GO:0005829///cytosol+++GO:0005883///neurofilament+++GO:0009898///cytoplasmic side of plasma membrane+++GO:0009925///basal plasma membrane+++GO:0030424///axon+++GO:0055037///recycling endosome	GO:0001540///amyloid-beta binding+++GO:0001784///phosphotyrosine residue binding+++GO:0005102///signaling receptor binding+++GO:0005515///protein binding+++GO:0005546///phosphatidylinositol-4,5-bisphosphate binding+++GO:0030159///receptor signaling complex scaffold activity+++GO:0030276///clathrin binding+++GO:0035591///signaling adaptor activity+++GO:0035612///AP-2 adaptor complex binding+++GO:0…	GO:0006629///lipid metabolic process+++GO:0006897///endocytosis+++GO:0006898///receptor-mediated endocytosis+++GO:0008202///steroid metabolic process+++GO:0008203///cholesterol metabolic process+++GO:0031623///receptor internalization+++GO:0034383///low-density lipoprotein particle clearance+++GO:0042632///cholesterol homeostasis+++GO:0042982///amyloid precursor protein metabolic process+++GO:004…	Ldlrap1
100019	'Mdn1'	midasin AAA ATPase 1	2.55	2.7	3.35	2.89	33.52	0.09	2.86667	12.1667	-3.04752	0.422035	03008///Ribosome biogenesis in eukaryotes				GO:0005634///nucleus+++GO:0005654///nucleoplasm+++GO:0005730///nucleolus+++GO:0005829///cytosol+++GO:0016021///integral component of membrane+++GO:0030687///preribosome, large subunit precursor+++GO:0045111///intermediate filament cytoskeleton	GO:0000166///nucleotide binding+++GO:0003674///molecular_function+++GO:0005524///ATP binding+++GO:0016887///ATPase activity	GO:0000027///ribosomal large subunit assembly+++GO:0006364///rRNA processing
100033459	'Ifi208'	interferon activated gene 208	0	0.07	0.3	0.23	0	0	0.123333	0.0766667	-0.976473	0.963307					GO:0005634///nucleus+++GO:0005654///nucleoplasm+++GO:0005730///nucleolus+++GO:0005829///cytosol	GO:0000978///RNA polymerase II proximal promoter sequence-specific DNA binding+++GO:0001227///DNA-binding transcription repressor activity, RNA polymerase II-specific+++GO:0003690///double-stranded DNA binding+++GO:0008134///transcription factor binding+++GO:0042802///identical protein binding	GO:0000122///negative regulation of transcription by RNA polymerase II+++GO:0002218///activation of innate immune response+++GO:0035458///cellular response to interferon-beta
100034251	'Wfdc17'	WAP four-disulfide core domain 17	0	0.33	0	0.42	0	0.94	0.11	0.453333	-2.05634	0.905141					GO:0005576///extracellular region+++GO:0005615///extracellular space	GO:0004867///serine-type endopeptidase inhibitor activity+++GO:0030414///peptidase inhibitor activity	GO:0010466///negative regulation of peptidase activity+++GO:0010951///negative regulation of endopeptidase activity+++GO:0019731///antibacterial humoral response+++GO:0045087///innate immune response	Wfdc17
100034361	'Mfap1b'	microfibrillar-associated protein 1B	7.43	0.17	57.25	0.08	0.21	63.65	21.6167	21.3133	-0.684119	0.970812					GO:0001527///microfibril+++GO:0005634///nucleus+++GO:0005654///nucleoplasm+++GO:0005681///spliceosomal complex+++GO:0005684///U2-type spliceosomal complex+++GO:0005813///centrosome+++GO:0062023///collagen-containing extracellular matrix+++GO:0071005///U2-type precatalytic spliceosome	GO:0005201///extracellular matrix structural constituent	GO:0000398///mRNA splicing, via spliceosome+++GO:0006397///mRNA processing+++GO:0008380///RNA splicing
100034363	'Tmsb15b2'	thymosin beta 15b2	0	0	3.53	213.4	0	3.41	1.17667	72.27	-8.03242	0.0405157					GO:0001725///stress fiber+++GO:0005623///cell+++GO:0005737///cytoplasm+++GO:0005856///cytoskeleton+++GO:0031941///filamentous actin	GO:0003779///actin binding+++GO:0003785///actin monomer binding	GO:0007015///actin filament organization+++GO:0030837///negative regulation of actin filament polymerization+++GO:0042989///sequestering of actin monomers+++GO:0051497///negative regulation of stress fiber assembly
100036521	'Umad1'	UMAP1-MVP12 associated (UMA) domain containing 1	0.09	0.16	50.81	54.03	0.15	0.14	17.02	18.1067	-2.08406	0.829251					GO:0005575///cellular_component	GO:0003674///molecular_function	GO:0008150///biological_process	Umad1
100036568	'Gm3373'	predicted gene 3373	0	0	0	0.11	0	0	0	0.0366667	-2.0811	0.905141
100037258	'Dnajc3'	DnaJ heat shock protein family (Hsp40) member C3	103.51	34.57	18.13	0.29	1.94	0.38	52.07	0.87	5.10219	0.0462109	04141///Protein processing in endoplasmic reticulum+++05164///Influenza A				GO:0005737///cytoplasm+++GO:0005783///endoplasmic reticulum+++GO:0005788///endoplasmic reticulum lumen+++GO:0005790///smooth endoplasmic reticulum+++GO:0005829///cytosol	GO:0004860///protein kinase inhibitor activity+++GO:0005515///protein binding+++GO:0019901///protein kinase binding+++GO:0051087///chaperone binding+++GO:0051787///misfolded protein binding	GO:0006417///regulation of translation+++GO:0006469///negative regulation of protein kinase activity+++GO:0006986///response to unfolded protein+++GO:0030968///endoplasmic reticulum unfolded protein response+++GO:0034975///protein folding in endoplasmic reticulum+++GO:0034976///response to endoplasmic reticulum stress+++GO:0036494///positive regulation of translation initiation in response to end…	Dnajc3
100037278	'Niban3'	niban apoptosis regulator 3	0.09	0	0	0	0	0	0.03	0	-0.157542	0.991332					GO:0005575///cellular_component	GO:0003674///molecular_function	GO:0008150///biological_process	Niban3
100037282	'Rsph3b'	radial spoke 3B homolog (Chlamydomonas)	0.57	0	56.54	0.18	0	0	19.0367	0.06	6.32503	0.141569					GO:0005737///cytoplasm+++GO:0005856///cytoskeleton+++GO:0005929///cilium+++GO:0042995///cell projection	GO:0003674///molecular_function	GO:0008150///biological_process	Rsph3b
100037283	'Rnaset2a'	ribonuclease T2A	153.93	880.03	63	609.34	135.84	4.41	365.653	249.863	-0.34531	0.991332		H00878///Cystic leukoencephalopathy without megalencephaly			GO:0005576///extracellular region+++GO:0005615///extracellular space+++GO:0005739///mitochondrion+++GO:0005758///mitochondrial intermembrane space+++GO:0005764///lysosome+++GO:0005783///endoplasmic reticulum+++GO:0005788///endoplasmic reticulum lumen+++GO:0016021///integral component of membrane+++GO:0043202///lysosomal lumen	GO:0003723///RNA binding+++GO:0004518///nuclease activity+++GO:0004519///endonuclease activity+++GO:0004521///endoribonuclease activity+++GO:0004540///ribonuclease activity+++GO:0016787///hydrolase activity+++GO:0016829///lyase activity+++GO:0033897///ribonuclease T2 activity	GO:0002376///immune system process+++GO:0006401///RNA catabolic process+++GO:0045087///innate immune response+++GO:0090305///nucleic acid phosphodiester bond hydrolysis+++GO:0090501///RNA phosphodiester bond hydrolysis+++GO:0090502///RNA phosphodiester bond hydrolysis, endonucleolytic	Rnaset2a
100038347	'Fam174b'	family with sequence similarity 174, member B	24.46	0.17	44.27	0	0.49	37.98	22.9667	12.8233	0.307656	0.991332					GO:0005794///Golgi apparatus+++GO:0005886///plasma membrane+++GO:0016020///membrane+++GO:0016021///integral component of membrane	GO:0003674///molecular_function	GO:0007030///Golgi organization	Fam174b
100038417	'Spink13'	serine peptidase inhibitor, Kazal type 13	0	0	0	0	0.16	0	0	0.0533333	-2.0811	0.905141					GO:0005576///extracellular region	GO:0004867///serine-type endopeptidase inhibitor activity+++GO:0030414///peptidase inhibitor activity	GO:0010466///negative regulation of peptidase activity+++GO:0010951///negative regulation of endopeptidase activity+++GO:1902225///negative regulation of acrosome reaction
100038514	'Gm11837'	predicted gene 11837	0	0	0	0	176.46	0.38	0	58.9467	-25.379	3.91e-14
100038538	'Gm10767'	predicted gene 10767	13.72	0.07	6.94	0	0	46.79	6.91	15.5967	-1.4884	0.905141					GO:0005575///cellular_component+++GO:0005845///mRNA cap binding complex	GO:0003674///molecular_function+++GO:0003723///RNA binding	GO:0008150///biological_process+++GO:0106005///RNA 5'-cap (guanine-N7)-methylation
100038570	'Prcd'	photoreceptor disc component	15.37	19.45	11.01	28.48	31.45	9.94	15.2767	23.29	-1.52629	0.804599		H00527///Retinitis pigmentosa			GO:0001750///photoreceptor outer segment+++GO:0005576///extracellular region+++GO:0005737///cytoplasm+++GO:0005783///endoplasmic reticulum+++GO:0005794///Golgi apparatus+++GO:0016020///membrane+++GO:0042622///photoreceptor outer segment membrane+++GO:0042995///cell projection	GO:0002046///opsin binding	GO:0007601///visual perception+++GO:0050896///response to stimulus+++GO:0050908///detection of light stimulus involved in visual perception	Prcd
100038599	'Gm10710'	predicted gene 10710	0	0	0	0.02	0	0	0	0.00666667							GO:0005575///cellular_component+++GO:0016020///membrane+++GO:0016021///integral component of membrane	GO:0003674///molecular_function	GO:0008150///biological_process
100038725	'Cep85l'	centrosomal protein 85-like	0.4	17.07	0	57.15	0.62	0	5.82333	19.2567	-2.61374	0.786319					GO:0005813///centrosome	GO:0003674///molecular_function	GO:0008150///biological_process
100038847	'Gm10406'	predicted gene 10406	121.16	0.26	18.57	0	1.42	0.22	46.6633	0.546667	5.75214	0.0893046					GO:0005575///cellular_component	GO:0003674///molecular_function	GO:0008150///biological_process
100038882	'Isg15'	ISG15 ubiquitin-like modifier	1.18	137.94	0.59	0	0	0.47	46.57	0.156667	8.45801	0.0207701	04622///RIG-I-like receptor signaling pathway+++05165///Human papillomavirus infection+++05169///Epstein-Barr virus infection	H00089///IFN-gamma/IL-12 axis			GO:0005576///extracellular region+++GO:0005634///nucleus+++GO:0005737///cytoplasm	GO:0005178///integrin binding+++GO:0005515///protein binding+++GO:0031386///protein tag+++GO:0031625///ubiquitin protein ligase binding	GO:0007229///integrin-mediated signaling pathway+++GO:0009617///response to bacterium+++GO:0016567///protein ubiquitination+++GO:0019941///modification-dependent protein catabolic process+++GO:0030501///positive regulation of bone mineralization+++GO:0031397///negative regulation of protein ubiquitination+++GO:0032020///ISG15-protein conjugation+++GO:0032649///regulation of interferon-gamma produ…	Isg15
100038993	'Gm2002'	predicted gene 2002	0	0.05	0	0.15	0	0	0.0166667	0.05	-2.12291	0.905141	04060///Cytokine-cytokine receptor interaction+++04630///Jak-STAT signaling pathway+++04640///Hematopoietic cell lineage	H02254///Craniosynostosis and dental anomalies			GO:0005575///cellular_component+++GO:0009897///external side of plasma membrane+++GO:0016020///membrane+++GO:0016021///integral component of membrane+++GO:0043235///receptor complex	GO:0003674///molecular_function+++GO:0004896///cytokine receptor activity+++GO:0004921///interleukin-11 receptor activity+++GO:0019955///cytokine binding+++GO:0019970///interleukin-11 binding	GO:0008150///biological_process+++GO:0008284///positive regulation of cell proliferation
100039052	'Gm2022'	predicted pseudogene 2022	0	0	0	0	0.09	0	0	0.03	-2.0811	0.905141						GO:0003723///RNA binding+++GO:0003743///translation initiation factor activity	GO:0006412///translation+++GO:0006413///translational initiation
100039053	'Gm2023'	predicted gene 2023	0.24	0.27	0.08	1	0.07	0	0.196667	0.356667	-2.09146	0.777299	04060///Cytokine-cytokine receptor interaction+++04061///Viral protein interaction with cytokine and cytokine receptor+++04062///Chemokine signaling pathway+++04064///NF-kappa B signaling pathway				GO:0005575///cellular_component+++GO:0005576///extracellular region+++GO:0005615///extracellular space+++GO:0005623///cell+++GO:0009897///external side of plasma membrane	GO:0003674///molecular_function+++GO:0005125///cytokine activity+++GO:0008009///chemokine activity+++GO:0031732///CCR7 chemokine receptor binding+++GO:0031735///CCR10 chemokine receptor binding+++GO:0042379///chemokine receptor binding+++GO:0048020///CCR chemokine receptor binding	GO:0001768///establishment of T cell polarity+++GO:0001771///immunological synapse formation+++GO:0002407///dendritic cell chemotaxis+++GO:0002408///myeloid dendritic cell chemotaxis+++GO:0002548///monocyte chemotaxis+++GO:0002606///positive regulation of dendritic cell antigen processing and presentation+++GO:0006935///chemotaxis+++GO:0006954///inflammatory response+++GO:0006955///immune respons…
100039060	'Gm2026'	predicted gene 2026	2.28	16.19	0	0.91	2.7	14.89	6.15667	6.16667	0.0645652	0.994076	05168///Herpes simplex virus 1 infection	H00513///Transient neonatal diabetes mellitus+++H01852///Postaxial polydactyly			GO:0005575///cellular_component+++GO:0005634///nucleus	GO:0003676///nucleic acid binding+++GO:0046872///metal ion binding	GO:0006355///regulation of transcription, DNA-templated+++GO:0010468///regulation of gene expression
100039123	'Gm14295'	predicted gene 14295	64.83	96.91	102.86	1.39	135.03	303.43	88.2	146.617	-1.03863	0.905141					GO:0005575///cellular_component	GO:0003674///molecular_function+++GO:0003676///nucleic acid binding+++GO:0046872///metal ion binding	GO:0006355///regulation of transcription, DNA-templated+++GO:0008150///biological_process
100039175	'Gm9780'	predicted gene 9780	0	0	0	0	0	1.97	0	0.656667	-4.53367	0.612011					GO:0005575///cellular_component+++GO:0005576///extracellular region	GO:0003674///molecular_function	GO:0008150///biological_process
100039192	'Tmem254c'	transmembrane protein 254c	2.32	0	0	0	0	0	0.773333	0	3.881	0.695462					GO:0005575///cellular_component+++GO:0016020///membrane+++GO:0016021///integral component of membrane	GO:0003674///molecular_function	GO:0008150///biological_process
100039227	'Duxbl2'	double homeobox B-like 2	0.03	0.01	0	0	0	0	0.0133333	0							GO:0005634///nucleus	GO:0000977///RNA polymerase II regulatory region sequence-specific DNA binding+++GO:0003674///molecular_function+++GO:0003677///DNA binding+++GO:0003700///DNA-binding transcription factor activity	GO:0006357///regulation of transcription by RNA polymerase II+++GO:0008150///biological_process+++GO:0045580///regulation of T cell differentiation
100039246	'Plac9b'	placenta specific 9b	3.75	18.54	4.3	2.07	1.39	0.96	8.86333	1.47333	1.94677	0.716301					GO:0005575///cellular_component+++GO:0005576///extracellular region	GO:0003674///molecular_function	GO:0008150///biological_process	Plac9b
100039257	'Tmem254b'	transmembrane protein 254b	258.22	222.83	412.64	148.67	7.96	378.5	297.897	178.377	0.191837	0.991332					GO:0005575///cellular_component+++GO:0016020///membrane+++GO:0016021///integral component of membrane	GO:0003674///molecular_function	GO:0008150///biological_process
100039284	'Gm2137'	predicted gene 2137	0	0	11.24	0	31.4	32.61	3.74667	21.3367	-3.73565	0.503974					GO:0005575///cellular_component	GO:0003674///molecular_function	GO:0008150///biological_process
100039293	'Duxbl3'	double homeobox B-like 3	0.03	0.02	0	0	0	0	0.0166667	0							GO:0005634///nucleus	GO:0000977///RNA polymerase II regulatory region sequence-specific DNA binding+++GO:0003674///molecular_function+++GO:0003677///DNA binding+++GO:0003700///DNA-binding transcription factor activity	GO:0006357///regulation of transcription by RNA polymerase II+++GO:0008150///biological_process+++GO:0045580///regulation of T cell differentiation
100039441	'Gm2237'	predicted gene 2237	0	0	1.3	0	0.08	0	0.433333	0.0266667	1.40732	0.951949
100039452	'Gm2244'	predicted gene 2244	0	0	0	0.15	0	0	0	0.05							GO:0005575///cellular_component	GO:0003674///molecular_function	GO:0008150///biological_process
100039484	'Gm2260'	predicted gene 2260	0.17	0	0	0	0	0	0.0566667	0	-0.157542	0.991332
100039503	'Gm2274'	predicted gene 2274	0.17	0	0	0	0	0	0.0566667	0	-0.157542	0.991332
100039672	'Msmp'	microseminoprotein, prostate associated	6.33	3.93	9.9	3.13	2.39	7.7	6.72	4.40667	-0.139903	0.991332					GO:0005576///extracellular region+++GO:0005615///extracellular space+++GO:0005737///cytoplasm	GO:0005125///cytokine activity+++GO:0031727///CCR2 chemokine receptor binding	GO:0002548///monocyte chemotaxis+++GO:0006935///chemotaxis+++GO:0006954///inflammatory response+++GO:0007165///signal transduction+++GO:0048247///lymphocyte chemotaxis
100039707	'Mthfsl'	5, 10-methenyltetrahydrofolate synthetase-like	30.54	134.32	85	52.09	23	41.83	83.2867	38.9733	-0.876334	0.905141	00670///One carbon pool by folate			R02301///5-Formyltetrahydrofolate cyclo-ligase (ADP-forming) ATP + Folinic acid + H+ <=> ADP + Orthophosphate + 5,10-Methenyltetrahydrofolate	GO:0005737///cytoplasm+++GO:0005739///mitochondrion+++GO:0005759///mitochondrial matrix+++GO:0005829///cytosol	GO:0000166///nucleotide binding+++GO:0005524///ATP binding+++GO:0005542///folic acid binding+++GO:0030272///5-formyltetrahydrofolate cyclo-ligase activity+++GO:0046872///metal ion binding	GO:0009396///folic acid-containing compound biosynthetic process+++GO:0035999///tetrahydrofolate interconversion
100039753	'Gm20815'	predicted gene, 20815	0	0	0	0.16	0.09	0	0	0.0833333	-3.61088	0.785315					GO:0005654///nucleoplasm+++GO:0005829///cytosol	GO:0035064///methylated histone binding	GO:0006355///regulation of transcription, DNA-templated+++GO:0007276///gamete generation
100039763	'Gm2411'	predicted gene 2411	0	0	0.07	0	0	0	0.0233333	0							GO:0005575///cellular_component+++GO:0005923///bicellular tight junction+++GO:0016020///membrane+++GO:0016021///integral component of membrane	GO:0003674///molecular_function+++GO:0005198///structural molecule activity	GO:0008150///biological_process
100039781	'Hrct1'	histidine rich carboxyl terminus 1	0.7	0.14	0.46	0	0	0.74	0.433333	0.246667	0.56317	0.990512					GO:0005575///cellular_component+++GO:0016020///membrane+++GO:0016021///integral component of membrane	GO:0003674///molecular_function	GO:0008150///biological_process
100039789	'Gm12407'	predicted gene 12407	0	0.31	0	0	0	0	0.103333	0	-0.157542	0.991332
100039795	'Ildr2'	immunoglobulin-like domain containing receptor 2	6.15	0	16.9	0	0.1	4.79	7.68333	1.63	1.62174	0.905141					GO:0005783///endoplasmic reticulum+++GO:0005789///endoplasmic reticulum membrane+++GO:0016020///membrane+++GO:0016021///integral component of membrane		GO:0009749///response to glucose+++GO:0030073///insulin secretion+++GO:0030154///cell differentiation+++GO:0031016///pancreas development+++GO:0048873///homeostasis of number of cells within a tissue	Ildr2
100039815	'Gm2436'	predicted gene 2436	0	0.05	3.83	1.44	0.02	0	1.29333	0.486667	-0.533326	0.991332	03015///mRNA surveillance pathway+++04071///Sphingolipid signaling pathway+++04151///PI3K-Akt signaling pathway+++04152///AMPK signaling pathway+++04261///Adrenergic signaling in cardiomyocytes+++04728///Dopaminergic synapse+++05165///Human papillomavirus infection	H01282///Spermatogenic failure
100039830	'Gm2446'	predicted gene 2446	0	0.05	3.83	1.44	0.02	0	1.29333	0.486667	-0.533326	0.991332	03015///mRNA surveillance pathway+++04071///Sphingolipid signaling pathway+++04151///PI3K-Akt signaling pathway+++04152///AMPK signaling pathway+++04261///Adrenergic signaling in cardiomyocytes+++04728///Dopaminergic synapse+++05165///Human papillomavirus infection	H01282///Spermatogenic failure
100039848	'Gm2457'	predicted pseudogene 2457	0.16	0	0.59	0	0.39	0.55	0.25	0.313333	-1.96302	0.907355	04060///Cytokine-cytokine receptor interaction+++04061///Viral protein interaction with cytokine and cytokine receptor+++04062///Chemokine signaling pathway+++04064///NF-kappa B signaling pathway
100039863	'Gm13306'	predicted gene 13306	0	123.91	46.06	11.93	0.5	32.59	56.6567	15.0067	-0.0301693	0.996781	04060///Cytokine-cytokine receptor interaction+++04061///Viral protein interaction with cytokine and cytokine receptor+++04062///Chemokine signaling pathway				GO:0005575///cellular_component+++GO:0005576///extracellular region+++GO:0005615///extracellular space+++GO:0005634///nucleus	GO:0003674///molecular_function+++GO:0005125///cytokine activity+++GO:0008009///chemokine activity	GO:0006955///immune response+++GO:0008150///biological_process+++GO:0010820///positive regulation of T cell chemotaxis+++GO:0060326///cell chemotaxis+++GO:0071677///positive regulation of mononuclear cell migration+++GO:2000251///positive regulation of actin cytoskeleton reorganization
100039939	'Gm2506'	predicted gene 2506	0	51.91	0	0.48	0	91.9	17.3033	30.7933	-1.08815	0.957155	04060///Cytokine-cytokine receptor interaction+++04061///Viral protein interaction with cytokine and cytokine receptor+++04062///Chemokine signaling pathway				GO:0005575///cellular_component+++GO:0005576///extracellular region+++GO:0005615///extracellular space+++GO:0005634///nucleus	GO:0003674///molecular_function+++GO:0005125///cytokine activity+++GO:0008009///chemokine activity	GO:0006955///immune response+++GO:0008150///biological_process+++GO:0010820///positive regulation of T cell chemotaxis+++GO:0060326///cell chemotaxis+++GO:0071677///positive regulation of mononuclear cell migration+++GO:2000251///positive regulation of actin cytoskeleton reorganization
100039968	'Tmem35b'	transmembrane protein 35B	0.54	0	0.35	1.07	0.16	0	0.296667	0.41	-1.98498	0.864977					GO:0005575///cellular_component+++GO:0016020///membrane+++GO:0016021///integral component of membrane	GO:0003674///molecular_function	GO:0008150///biological_process
100040035	'Gm2564'	chemokine (C-C motif) ligand 19, pseudogene	0.16	0	0.59	0	0.39	0.55	0.25	0.313333	-1.96302	0.907355					GO:0005615///extracellular space	GO:0008009///chemokine activity+++GO:0048020///CCR chemokine receptor binding	GO:0002548///monocyte chemotaxis+++GO:0006954///inflammatory response+++GO:0007186///G protein-coupled receptor signaling pathway+++GO:0030593///neutrophil chemotaxis+++GO:0043547///positive regulation of GTPase activity+++GO:0048247///lymphocyte chemotaxis+++GO:0070098///chemokine-mediated signaling pathway+++GO:0070374///positive regulation of ERK1 and ERK2 cascade+++GO:0071346///cellular respo…
100040048	'Ccl27b'	chemokine (C-C motif) ligand 27b	22.4	86.98	80.86	218.01	12.66	24.48	63.4133	85.05	-2.26673	0.635269	04060///Cytokine-cytokine receptor interaction+++04061///Viral protein interaction with cytokine and cytokine receptor+++04062///Chemokine signaling pathway				GO:0005575///cellular_component+++GO:0005576///extracellular region+++GO:0005615///extracellular space+++GO:0005634///nucleus	GO:0005125///cytokine activity+++GO:0008009///chemokine activity+++GO:0031728///CCR3 chemokine receptor binding	GO:0006955///immune response+++GO:0010820///positive regulation of T cell chemotaxis+++GO:0031640///killing of cells of other organism+++GO:0060326///cell chemotaxis+++GO:0061844///antimicrobial humoral immune response mediated by antimicrobial peptide+++GO:0071677///positive regulation of mononuclear cell migration+++GO:2000251///positive regulation of actin cytoskeleton reorganization
100040223	'Gm20831'	predicted gene, 20831	0	0	0	0.1	0	0	0	0.0333333							GO:0005654///nucleoplasm+++GO:0005829///cytosol	GO:0035064///methylated histone binding	GO:0006355///regulation of transcription, DNA-templated+++GO:0007276///gamete generation
100040233	'Gm10334'	predicted gene 10334	0	0	62.92	0	0	0.83	20.9733	0.276667	5.43544	0.298364	04080///Neuroactive ligand-receptor interaction+++04972///Pancreatic secretion+++04974///Protein digestion and absorption+++05164///Influenza A	H00933///Hereditary pancreatitis			GO:0005615///extracellular space	GO:0004252///serine-type endopeptidase activity+++GO:0008233///peptidase activity+++GO:0008236///serine-type peptidase activity+++GO:0016787///hydrolase activity	GO:0006508///proteolysis
100040298	'Gm15501'	predicted pseudogene 15501	0	10.68	15.25	0	8.53	3.29	8.64333	3.94	0.322228	0.991332
100040462	'Mndal'	myeloid nuclear differentiation antigen like	0.1	0.07	0.31	1.55	0.11	0.16	0.16	0.606667	-3.47035	0.353598					GO:0005634///nucleus+++GO:0005654///nucleoplasm+++GO:0005730///nucleolus+++GO:0005829///cytosol	GO:0000978///RNA polymerase II proximal promoter sequence-specific DNA binding+++GO:0001227///DNA-binding transcription repressor activity, RNA polymerase II-specific+++GO:0003690///double-stranded DNA binding+++GO:0008134///transcription factor binding+++GO:0042802///identical protein binding	GO:0002218///activation of innate immune response+++GO:0009617///response to bacterium+++GO:0030308///negative regulation of cell growth+++GO:0032731///positive regulation of interleukin-1 beta production+++GO:0035458///cellular response to interferon-beta+++GO:0040008///regulation of growth	Mndal
100040531	'Dynlt1f'	dynein light chain Tctex-type 1F	9.85	189.96	34.43	28.58	2.92	7.35	78.08	12.95	1.53489	0.829666					GO:0001917///photoreceptor inner segment+++GO:0005623///cell+++GO:0005794///Golgi apparatus+++GO:0005819///spindle+++GO:0005868///cytoplasmic dynein complex+++GO:0005881///cytoplasmic microtubule+++GO:0030027///lamellipodium+++GO:0030426///growth cone+++GO:0043025///neuronal cell body+++GO:0044295///axonal growth cone+++GO:0044297///cell body+++GO:0099503///secretory vesicle	GO:0003774///motor activity+++GO:0008022///protein C-terminus binding+++GO:0030742///GTP-dependent protein binding+++GO:0031681///G-protein beta-subunit binding+++GO:0042802///identical protein binding	GO:0000132///establishment of mitotic spindle orientation+++GO:0008150///biological_process+++GO:0008277///regulation of G protein-coupled receptor signaling pathway+++GO:0010976///positive regulation of neuron projection development+++GO:0050768///negative regulation of neurogenesis+++GO:0051301///cell division+++GO:0070373///negative regulation of ERK1 and ERK2 cascade	Dynlt1f
100040563	'Dynlt1c'	dynein light chain Tctex-type 1C	0.7	0.9	0	0	0	0.26	0.533333	0.0866667	2.46839	0.905141					GO:0001917///photoreceptor inner segment+++GO:0005623///cell+++GO:0005794///Golgi apparatus+++GO:0005819///spindle+++GO:0005868///cytoplasmic dynein complex+++GO:0005881///cytoplasmic microtubule+++GO:0030027///lamellipodium+++GO:0030426///growth cone+++GO:0043025///neuronal cell body+++GO:0044295///axonal growth cone+++GO:0044297///cell body+++GO:0099503///secretory vesicle	GO:0003774///motor activity+++GO:0008022///protein C-terminus binding+++GO:0030742///GTP-dependent protein binding+++GO:0031681///G-protein beta-subunit binding+++GO:0042802///identical protein binding	GO:0000132///establishment of mitotic spindle orientation+++GO:0008150///biological_process+++GO:0008277///regulation of G protein-coupled receptor signaling pathway+++GO:0010976///positive regulation of neuron projection development+++GO:0050768///negative regulation of neurogenesis+++GO:0051301///cell division+++GO:0070373///negative regulation of ERK1 and ERK2 cascade
100040585	'Gm2854'	predicted gene 2854	0	0	0	0.17	0	0	0	0.0566667	-2.0811	0.905141
100040599	'Gm15319'	predicted gene 15319	0	0	0.14	0.03	0	0.12	0.0466667	0.05	-1.11932	0.970812					GO:0005575///cellular_component	GO:0003674///molecular_function	GO:0008150///biological_process
100040608	'Fancf'	Fanconi anemia, complementation group F	0	0	4.69	23.52	0	0	1.56333	7.84	-4.33121	0.486021	03460///Fanconi anemia pathway	H00238///Fanconi anemia			GO:0005634///nucleus+++GO:0005654///nucleoplasm+++GO:0043240///Fanconi anaemia nuclear complex	GO:0061630///ubiquitin protein ligase activity	GO:0001541///ovarian follicle development+++GO:0006281///DNA repair+++GO:0006974///cellular response to DNA damage stimulus+++GO:0007283///spermatogenesis+++GO:0016567///protein ubiquitination+++GO:0036297///interstrand cross-link repair
100040671	'Gm2897'	predicted gene 2897	0.35	0	3.72	0.65	0	0.57	1.35667	0.406667	0.290805	0.991332
100040697	'Gm10340'	predicted gene 10340	0	0	5.92	0	0	2.31	1.97333	0.77	0.777986	0.977979					GO:0005575///cellular_component	GO:0003674///molecular_function	GO:0008150///biological_process
100040714	'Gm20851'	predicted gene, 20851	0	0	0	0.02	0	0	0	0.00666667							GO:0005654///nucleoplasm+++GO:0005829///cytosol	GO:0035064///methylated histone binding	GO:0006355///regulation of transcription, DNA-templated+++GO:0007276///gamete generation
100040766	'Mroh2a'	maestro heat-like repeat family member 2A	0	0	0	0.04	0	0	0	0.0133333	-2.0811	0.905141					GO:0005575///cellular_component	GO:0003674///molecular_function	GO:0008150///biological_process
100040870	'Gm3005'	predicted gene 3005	0	0	18.8	0.16	0.1	0	6.26667	0.0866667	2.89232	0.71454
100040923	'Gm3043'	predicted gene 3043	0	0	1.03	0	0	0	0.343333	0	0.976434	0.977979					GO:0005575///cellular_component	GO:0003674///molecular_function	GO:0008150///biological_process
100040926	'Gm3045'	predicted gene 3045	0.08	0.02	0	0.03	0	0	0.0333333	0.01	0.58789	0.991332					GO:0005575///cellular_component	GO:0003674///molecular_function	GO:0008150///biological_process
100040944	'Gm3055'	predicted gene 3055	0	0	4.01	0	0	0	1.33667	0	5.89131	0.292211	05168///Herpes simplex virus 1 infection	H00513///Transient neonatal diabetes mellitus+++H01852///Postaxial polydactyly			GO:0005575///cellular_component	GO:0003674///molecular_function+++GO:0003676///nucleic acid binding+++GO:0046872///metal ion binding	GO:0006355///regulation of transcription, DNA-templated+++GO:0008150///biological_process
100040981	'Gm16429'	predicted gene 16429	0	0	0	0.09	0	0	0	0.03	-2.0811	0.905141					GO:0005575///cellular_component+++GO:0005737///cytoplasm	GO:0003674///molecular_function	GO:0008150///biological_process+++GO:0008284///positive regulation of cell proliferation+++GO:0043066///negative regulation of apoptotic process+++GO:0045596///negative regulation of cell differentiation+++GO:0045892///negative regulation of transcription, DNA-templated
100041012	'Gm3095'	predicted gene 3095	0	0	0	0.06	0.07	0	0	0.0433333	-2.99297	0.871775
100041057	'LOC100041057'	nuclear body protein SP140-like	0	0	0.43	0	0	0	0.143333	0	1.38219	0.960906
100041077	'Gm13102'	predicted gene 13102	0	0	0	0.06	0	0	0	0.02	-2.0811	0.905141					GO:0005575///cellular_component+++GO:0005737///cytoplasm	GO:0003674///molecular_function	GO:0008150///biological_process+++GO:0008284///positive regulation of cell proliferation+++GO:0043066///negative regulation of apoptotic process+++GO:0045596///negative regulation of cell differentiation+++GO:0045892///negative regulation of transcription, DNA-templated
100041151	'Gm3636'	predicted gene 3636	38.11	0	80.61	0.11	0.64	81.13	39.5733	27.2933	-0.00958913	0.998942
100041194	'Ahnak2'	AHNAK nucleoprotein 2	0.13	0.21	0.33	0.12	0.1	0.26	0.223333	0.16	-0.30222	0.991332					GO:0005634///nucleus+++GO:0005737///cytoplasm+++GO:0005829///cytosol+++GO:0005886///plasma membrane+++GO:0030018///Z disc+++GO:0030315///T-tubule+++GO:0030659///cytoplasmic vesicle membrane+++GO:0043034///costamere	GO:0003674///molecular_function	GO:0001778///plasma membrane repair+++GO:0043484///regulation of RNA splicing	Ahnak2
100041230	'H4c17'	H4 clustered histone 17	0	0	0	0.52	0	0	0	0.173333	-2.0811	0.905141	05034///Alcoholism+++05203///Viral carcinogenesis+++05322///Systemic lupus erythematosus				GO:0000228///nuclear chromosome+++GO:0000786///nucleosome+++GO:0000788///nuclear nucleosome+++GO:0005634///nucleus+++GO:0005654///nucleoplasm+++GO:0005694///chromosome+++GO:0032991///protein-containing complex+++GO:0042025///host cell nucleus	GO:0003677///DNA binding+++GO:0005515///protein binding+++GO:0019904///protein domain specific binding+++GO:0046982///protein heterodimerization activity	GO:0006334///nucleosome assembly+++GO:0006335///DNA replication-dependent nucleosome assembly+++GO:0006336///DNA replication-independent nucleosome assembly+++GO:0006352///DNA-templated transcription, initiation+++GO:0045653///negative regulation of megakaryocyte differentiation
100041253	'Gm16513'	predicted gene, Gm16513	0	0	0	0.05	0	0	0	0.0166667	-2.0811	0.905141					GO:0005737///cytoplasm	GO:0003674///molecular_function	GO:0008150///biological_process+++GO:0008284///positive regulation of cell proliferation+++GO:0043066///negative regulation of apoptotic process+++GO:0045596///negative regulation of cell differentiation+++GO:0045892///negative regulation of transcription, DNA-templated
100041264	'Gm10424'	predicted gene 10424	0	0	0	0.09	0	0	0	0.03	-2.0811	0.905141					GO:0005737///cytoplasm	GO:0003674///molecular_function	GO:0008150///biological_process+++GO:0008284///positive regulation of cell proliferation+++GO:0043066///negative regulation of apoptotic process+++GO:0045596///negative regulation of cell differentiation+++GO:0045892///negative regulation of transcription, DNA-templated
100041273	'Ndufb4c'	NADH:ubiquinone oxidoreductase subunit B4C	48.62	53.38	22.06	9.07	0	71.33	41.3533	26.8	0.532165	0.974897	00190///Oxidative phosphorylation+++04714///Thermogenesis+++04723///Retrograde endocannabinoid signaling+++04932///Non-alcoholic fatty liver disease (NAFLD)+++05010///Alzheimer disease+++05012///Parkinson disease+++05016///Huntington disease		M00147///NADH dehydrogenase (ubiquinone) 1 beta subcomplex		GO:0005739///mitochondrion+++GO:0005747///mitochondrial respiratory chain complex I+++GO:0031965///nuclear membrane
100041294	'Supt4b'	SPT4B, DSIF elongation factor subunit	0	0	0.38	0.89	0	0	0.126667	0.296667	-2.71123	0.877545					GO:0005634///nucleus+++GO:0032044///DSIF complex	GO:0000993///RNA polymerase II complex binding+++GO:0003727///single-stranded RNA binding+++GO:0008270///zinc ion binding+++GO:0046872///metal ion binding	GO:0006325///chromatin organization+++GO:0006355///regulation of transcription, DNA-templated+++GO:0006397///mRNA processing+++GO:0032786///positive regulation of DNA-templated transcription, elongation+++GO:0034243///regulation of transcription elongation from RNA polymerase II promoter
100041306	'Gm3264'	predicted gene 3264	41.1	0	47.63	0.1	0.62	0.53	29.5767	0.416667	5.34236	0.115672
100041379	'Zfp980'	zinc finger protein 980	0	0	0	0	0.08	0	0	0.0266667	-2.89674	0.877545					GO:0005575///cellular_component	GO:0003676///nucleic acid binding+++GO:0046872///metal ion binding	GO:0002244///hematopoietic progenitor cell differentiation+++GO:0006355///regulation of transcription, DNA-templated
100041420	'Gm3325'	predicted gene 3325	0	0	0.03	0	0	0	0.01	0	-0.157542	0.991332
100041449	'Cyp3a59'	cytochrome P450, family 3, subfamily a, polypeptide 59	0.05	0	0.1	0	0	0	0.05	0	1.22594	0.970812					GO:0005575///cellular_component+++GO:0016020///membrane+++GO:0016021///integral component of membrane	GO:0004497///monooxygenase activity+++GO:0005506///iron ion binding+++GO:0008390///testosterone 16-alpha-hydroxylase activity+++GO:0008395///steroid hydroxylase activity+++GO:0016491///oxidoreductase activity+++GO:0016705///oxidoreductase activity, acting on paired donors, with incorporation or reduction of molecular oxygen+++GO:0016712///oxidoreductase activity, acting on paired donors, with inc…	GO:0008202///steroid metabolic process+++GO:0055114///oxidation-reduction process+++GO:0070989///oxidative demethylation
100041504	'LOC100041504'	C-C motif chemokine 21c	0	0	0.38	0	0	0	0.126667	0	-0.157542	0.991332	04060///Cytokine-cytokine receptor interaction+++04061///Viral protein interaction with cytokine and cytokine receptor+++04062///Chemokine signaling pathway+++04064///NF-kappa B signaling pathway				GO:0005615///extracellular space+++GO:0009897///external side of plasma membrane	GO:0008009///chemokine activity+++GO:0031732///CCR7 chemokine receptor binding+++GO:0042379///chemokine receptor binding+++GO:0048020///CCR chemokine receptor binding	GO:0002548///monocyte chemotaxis+++GO:0006954///inflammatory response+++GO:0007186///G protein-coupled receptor signaling pathway+++GO:0030593///neutrophil chemotaxis+++GO:0030595///leukocyte chemotaxis+++GO:0043547///positive regulation of GTPase activity+++GO:0045638///negative regulation of myeloid cell differentiation+++GO:0048247///lymphocyte chemotaxis+++GO:0070098///chemokine-mediated sign…
100041515	'Gm3383'	predicted gene 3383	33.84	0	29.56	0	0.66	1.77	21.1333	0.81	4.06628	0.333306
100041546	'Ly6c2'	lymphocyte antigen 6 complex, locus C2	0	0	0	0	0	0.42	0	0.14	-2.0811	0.905141					GO:0005886///plasma membrane+++GO:0009986///cell surface+++GO:0016020///membrane+++GO:0031225///anchored component of membrane+++GO:0045202///synapse	GO:0030550///acetylcholine receptor inhibitor activity+++GO:0033130///acetylcholine receptor binding	GO:0095500///acetylcholine receptor signaling pathway+++GO:2000272///negative regulation of signaling receptor activity	Ly6c2
100041574	'9030025P20Rik'	RIKEN cDNA 9030025P20 gene	59.34	0.34	1.32	0.15	8.74	0	20.3333	2.96333	1.80647	0.871775					GO:0005575///cellular_component	GO:0003674///molecular_function	GO:0008150///biological_process
100041581	'Zkscan16'	zinc finger with KRAB and SCAN domains 16	0.82	19.07	0	0.02	0.02	24.9	6.63	8.31333	-0.0363221	0.996781					GO:0005634///nucleus	GO:0003676///nucleic acid binding+++GO:0003700///DNA-binding transcription factor activity+++GO:0046872///metal ion binding	GO:0006355///regulation of transcription, DNA-templated
100041585	'Amd2'	S-adenosylmethionine decarboxylase 2	0	0	0	0.22	0	0.6	0	0.273333	-5.47594	0.297434	00270///Cysteine and methionine metabolism+++00330///Arginine and proline metabolism		M00034///Methionine salvage pathway+++M00133///Polyamine biosynthesis, arginine => agmatine => putrescine => spermidine	R00178///S-adenosyl-L-methionine carboxy-lyase [S-adenosyl 3-(methylsulfanyl)propylamine-forming] S-Adenosyl-L-methionine + H+ <=> S-Adenosylmethioninamine + CO2	GO:0005829///cytosol	GO:0004014///adenosylmethionine decarboxylase activity+++GO:0005515///protein binding+++GO:0016829///lyase activity+++GO:0016831///carboxy-lyase activity+++GO:0019810///putrescine binding	GO:0001701///in utero embryonic development+++GO:0006557///S-adenosylmethioninamine biosynthetic process+++GO:0006596///polyamine biosynthetic process+++GO:0006597///spermine biosynthetic process+++GO:0008295///spermidine biosynthetic process
100041599	'LOC100041599'	protein FAM205A-2-like	14.83	0.2	54.61	0	0	0	23.2133	0	9.47497	0.00521458
100041621	'Gm3435'	predicted gene 3435	0	0	0	0	0	0.57	0	0.19	-2.95115	0.873971					GO:0005575///cellular_component	GO:0003674///molecular_function	GO:0008150///biological_process
100041677	'Zfp984'	zinc finger protein 984	0	0	0.07	4.4	0	0	0.0233333	1.46667	-8.85446	0.0389906	05168///Herpes simplex virus 1 infection	H00513///Transient neonatal diabetes mellitus+++H01852///Postaxial polydactyly			GO:0005575///cellular_component	GO:0003674///molecular_function+++GO:0003676///nucleic acid binding+++GO:0046872///metal ion binding	GO:0006355///regulation of transcription, DNA-templated+++GO:0008150///biological_process
100041678	'Gm3500'	predicted gene 3500	4.07	0	0.56	0.19	0	0.84	1.54333	0.343333	1.85793	0.865742
100041708	'LOC100041708'	nuclear body protein SP140-like protein	0	0	0	0.15	0	0	0	0.05	-3.08469	0.864977
100041722	'1700049E17Rik2'	tandem duplication of RIKEN cDNA 1700049E17 gene, gene 2	0	0	0	0.92	0.14	0	0	0.353333	-5.7808	0.261071
100041734	'4930522L14Rik'	RIKEN cDNA 4930522L14 gene	0.13	0.04	0	0	0	0	0.0566667	0	1.55335	0.947505					GO:0005575///cellular_component	GO:0003674///molecular_function+++GO:0003676///nucleic acid binding+++GO:0046872///metal ion binding	GO:0006355///regulation of transcription, DNA-templated+++GO:0008150///biological_process
100041735	'Gm3488'	predicted gene, 3488	3.97	0.11	18.86	0	0.17	2.34	7.64667	0.836667	2.965	0.530211
100041806	'LOC100041806'	PRAME family member 9/15-like	0	0	0	0.06	0	0	0	0.02	-2.0811	0.905141					GO:0005737///cytoplasm
100041840	'Gm10408'	predicted gene 10408	3.55	0.35	0.2	0.27	5.01	0	1.36667	1.76	-1.26217	0.905141					GO:0005575///cellular_component	GO:0003674///molecular_function	GO:0008150///biological_process
100041874	'Gm3558'	predicted gene 3558	0	0	10.54	0	0	2.35	3.51333	0.783333	1.39357	0.920799
100041953	'Sap18b'	Sin3-associated polypeptide 18B	393.42	790.73	289.83	171.73	792.14	251.84	491.327	405.237	-0.37106	0.986969	03013///RNA transport+++03015///mRNA surveillance pathway				GO:0005654///nucleoplasm+++GO:0005737///cytoplasm+++GO:0005829///cytosol+++GO:0016604///nuclear body+++GO:0016607///nuclear speck+++GO:0035145///exon-exon junction complex+++GO:0061574///ASAP complex		GO:0008150///biological_process
100041958	'Lamtor3-ps'	late endosomal/lysosomal adaptor, MAPK and MTOR activator 3, pseudogene	2.48	0	0	0	0	0	0.826667	0	2.87659	0.873971
100041979	'Gm3604'	predicted gene 3604	0	0	0	0	0.02	0	0	0.00666667	-2.0811	0.905141					GO:0005575///cellular_component+++GO:0005634///nucleus	GO:0000976///transcription regulatory region sequence-specific DNA binding+++GO:0003676///nucleic acid binding+++GO:0046872///metal ion binding	GO:0006355///regulation of transcription, DNA-templated
100042024	'Gm3629'	predicted gene 3629	0	0	0	0.31	0.14	0	0	0.15	-2.99297	0.871775
100042074	'Gm3650'	predicted gene 3650	0	0.08	30.92	0	0	0	10.3333	0	19.2437	1.44e-07
100042100	'Gm3667'	predicted gene 3667	74.91	0	40.94	0	2.38	0	38.6167	0.793333	4.78085	0.289576
100042149	'Gm3696'	predicted gene 3696	0.18	0	12.49	0.06	0	0.54	4.22333	0.2	3.51612	0.510144					GO:0005575///cellular_component	GO:0003674///molecular_function	GO:0008150///biological_process
100042150	'Nrg2'	neuregulin 2	0	0.69	9.65	0	0.05	0.19	3.44667	0.08	3.84013	0.396039	01521///EGFR tyrosine kinase inhibitor resistance+++04012///ErbB signaling pathway				GO:0005576///extracellular region+++GO:0005615///extracellular space+++GO:0005886///plasma membrane+++GO:0016020///membrane+++GO:0016021///integral component of membrane+++GO:0098978///glutamatergic synapse+++GO:0098982///GABA-ergic synapse	GO:0005006///epidermal growth factor-activated receptor activity+++GO:0005102///signaling receptor binding+++GO:0005154///epidermal growth factor receptor binding+++GO:0008083///growth factor activity+++GO:0043125///ErbB-3 class receptor binding	GO:0007173///epidermal growth factor receptor signaling pathway+++GO:0007399///nervous system development+++GO:0035556///intracellular signal transduction+++GO:0048513///animal organ development+++GO:0051963///regulation of synapse assembly+++GO:0090128///regulation of synapse maturation
100042165	'Thoc2l'	THO complex subunit 2-like	119.59	0.04	0	1.23	148.38	0	39.8767	49.87	-1.20718	0.940644					GO:0000347///THO complex+++GO:0000445///THO complex part of transcription export complex	GO:0003729///mRNA binding	GO:0006397///mRNA processing+++GO:0006406///mRNA export from nucleus	Thoc2l
100042235	'Gm3739'	predicted gene 3739	0	0	0.22	0.13	0	0	0.0733333	0.0433333	-0.578264	0.991332
100042304	'Gm38418'	predicted gene, 38418	0	0	0	0.2	0	2.01	0	0.736667	-4.02122	0.674424					GO:0005575///cellular_component	GO:0003674///molecular_function	GO:0008150///biological_process
100042480	'Nhsl2'	NHS-like 2	1.76	1.23	1.66	1.2	2.67	0.15	1.55	1.34	-0.845041	0.918013					GO:0005575///cellular_component	GO:0003674///molecular_function	GO:0030154///cell differentiation	Nhsl2
100042493	'Ccl21b'	chemokine (C-C motif) ligand 21B (leucine)	117.78	79.69	0	3.69	1.62	0	65.8233	1.77	4.21455	0.326675	04060///Cytokine-cytokine receptor interaction+++04061///Viral protein interaction with cytokine and cytokine receptor+++04062///Chemokine signaling pathway+++04064///NF-kappa B signaling pathway				GO:0005615///extracellular space+++GO:0009897///external side of plasma membrane	GO:0008009///chemokine activity+++GO:0031732///CCR7 chemokine receptor binding+++GO:0042379///chemokine receptor binding+++GO:0048020///CCR chemokine receptor binding	GO:0002548///monocyte chemotaxis+++GO:0006954///inflammatory response+++GO:0007186///G protein-coupled receptor signaling pathway+++GO:0030593///neutrophil chemotaxis+++GO:0030595///leukocyte chemotaxis+++GO:0043547///positive regulation of GTPase activity+++GO:0045638///negative regulation of myeloid cell differentiation+++GO:0048247///lymphocyte chemotaxis+++GO:0070098///chemokine-mediated sign…
100042503	'Ndufb4b'	NADH:ubiquinone oxidoreductase subunit B4B	7.15	7.96	4.55	5.14	4.05	10.49	6.55333	6.56	-0.588361	0.963332	00190///Oxidative phosphorylation+++04714///Thermogenesis+++04723///Retrograde endocannabinoid signaling+++04932///Non-alcoholic fatty liver disease (NAFLD)+++05010///Alzheimer disease+++05012///Parkinson disease+++05016///Huntington disease		M00147///NADH dehydrogenase (ubiquinone) 1 beta subcomplex		GO:0005739///mitochondrion+++GO:0005743///mitochondrial inner membrane+++GO:0005747///mitochondrial respiratory chain complex I+++GO:0016021///integral component of membrane+++GO:0031965///nuclear membrane	GO:0003674///molecular_function+++GO:0008137///NADH dehydrogenase (ubiquinone) activity	GO:0006979///response to oxidative stress+++GO:0008150///biological_process+++GO:0032981///mitochondrial respiratory chain complex I assembly
100042555	'Gm13305'	predicted gene 13305	0.06	0	0	0	0.06	0	0.02	0.02			04060///Cytokine-cytokine receptor interaction+++04630///Jak-STAT signaling pathway+++04640///Hematopoietic cell lineage	H02254///Craniosynostosis and dental anomalies			GO:0005575///cellular_component+++GO:0009897///external side of plasma membrane+++GO:0016020///membrane+++GO:0016021///integral component of membrane+++GO:0043235///receptor complex	GO:0003674///molecular_function+++GO:0004896///cytokine receptor activity+++GO:0004921///interleukin-11 receptor activity+++GO:0019955///cytokine binding+++GO:0019970///interleukin-11 binding	GO:0008284///positive regulation of cell proliferation	Gm13305
100042653	'Vmn2r36'	vomeronasal 2, receptor 36	0	0	0	0.06	0	0	0	0.02	-2.0811	0.905141					GO:0005886///plasma membrane+++GO:0005887///integral component of plasma membrane+++GO:0016020///membrane+++GO:0016021///integral component of membrane	GO:0004930///G protein-coupled receptor activity+++GO:0038023///signaling receptor activity	GO:0007165///signal transduction+++GO:0007186///G protein-coupled receptor signaling pathway+++GO:0008150///biological_process
100042688	'Gm10302'	predicted gene 10302	0	0	0	0	0.02	0	0	0.00666667							GO:0005575///cellular_component+++GO:0005887///integral component of plasma membrane	GO:0003674///molecular_function+++GO:0004930///G protein-coupled receptor activity+++GO:0038023///signaling receptor activity	GO:0008150///biological_process
100042698	'Gm3973'	predicted gene 3973	2.27	0	0	0.06	0.07	0	0.756667	0.0433333	3.0705	0.858245
100042781	'Vmn2r40'	vomeronasal 2, receptor 40	0	0	0	0	0.02	0	0	0.00666667							GO:0005886///plasma membrane+++GO:0005887///integral component of plasma membrane+++GO:0016020///membrane+++GO:0016021///integral component of membrane	GO:0004930///G protein-coupled receptor activity+++GO:0038023///signaling receptor activity	GO:0007165///signal transduction+++GO:0007186///G protein-coupled receptor signaling pathway+++GO:0008150///biological_process
100042784	'Prdm11'	PR domain containing 11	0	0	2.27	0.02	0.02	0	0.756667	0.0133333	1.3964	0.914968					GO:0005634///nucleus+++GO:0005737///cytoplasm+++GO:0005829///cytosol	GO:0000977///RNA polymerase II regulatory region sequence-specific DNA binding+++GO:0001047///core promoter binding+++GO:0003682///chromatin binding+++GO:0003700///DNA-binding transcription factor activity+++GO:0008168///methyltransferase activity+++GO:0016740///transferase activity+++GO:0031490///chromatin DNA binding+++GO:0042054///histone methyltransferase activity+++GO:0043565///sequence-spec…	GO:0010468///regulation of gene expression+++GO:0016571///histone methylation+++GO:0030308///negative regulation of cell growth+++GO:0032259///methylation+++GO:0043408///regulation of MAPK cascade+++GO:0045892///negative regulation of transcription, DNA-templated+++GO:0045893///positive regulation of transcription, DNA-templated+++GO:0051726///regulation of cell cycle+++GO:2000271///positive regu…
100042807	'Eif3j2'	eukaryotic translation initiation factor 3, subunit J2	0	0	0.29	0	0	0	0.0966667	0	0.976434	0.977979	03013///RNA transport				GO:0005829///cytosol+++GO:0005852///eukaryotic translation initiation factor 3 complex+++GO:0016282///eukaryotic 43S preinitiation complex+++GO:0033290///eukaryotic 48S preinitiation complex	GO:0003743///translation initiation factor activity	GO:0001732///formation of cytoplasmic translation initiation complex
100042848	'Vmn2r41'	vomeronasal 2, receptor 41	0	0	0	0	0.02	0	0	0.00666667							GO:0005886///plasma membrane+++GO:0005887///integral component of plasma membrane+++GO:0016020///membrane+++GO:0016021///integral component of membrane	GO:0004930///G protein-coupled receptor activity+++GO:0038023///signaling receptor activity	GO:0007165///signal transduction+++GO:0007186///G protein-coupled receptor signaling pathway
100042856	'Gm4070'	predicted gene 4070	0	0.01	0	0	0	0	0.00333333	0	-0.157542	0.991332					GO:0005575///cellular_component+++GO:0005634///nucleus+++GO:0005829///cytosol	GO:0003674///molecular_function+++GO:0005525///GTP binding	GO:0008150///biological_process
100042891	'Vmn2r47'	vomeronasal 2, receptor 47	0	0	0	0	0.02	0	0	0.00666667							GO:0005575///cellular_component+++GO:0005886///plasma membrane+++GO:0005887///integral component of plasma membrane+++GO:0016020///membrane+++GO:0016021///integral component of membrane	GO:0003674///molecular_function+++GO:0004930///G protein-coupled receptor activity+++GO:0038023///signaling receptor activity	GO:0007165///signal transduction+++GO:0007186///G protein-coupled receptor signaling pathway+++GO:0008150///biological_process
100042945	'Gm4120'	predicted gene 4120	0.15	0	14.41	0	10.18	0	4.85333	3.39333	-1.0322	0.954765
100043019	'Vmn1r247'	vomeronasal 1 receptor 247	0	0	0	0	0.07	0	0	0.0233333							GO:0016021///integral component of membrane	GO:0016503///pheromone receptor activity	GO:0050909///sensory perception of taste
100043079	'Vmn1r258'	vomeronasal 1 receptor 258	0	0	0	0	0.07	0	0	0.0233333							GO:0005575///cellular_component+++GO:0016020///membrane+++GO:0016021///integral component of membrane	GO:0003674///molecular_function+++GO:0004930///G protein-coupled receptor activity+++GO:0016503///pheromone receptor activity	GO:0007165///signal transduction+++GO:0007186///G protein-coupled receptor signaling pathway+++GO:0050896///response to stimulus+++GO:0050909///sensory perception of taste
100043123	'Cd300ld4'	CD300 molecule like family member D4	0	0	0	258.91	0	0	0	86.3033	-26.2972	8.19e-13					GO:0005575///cellular_component+++GO:0016020///membrane+++GO:0016021///integral component of membrane	GO:0003674///molecular_function	GO:0008150///biological_process
100043133	'9130023H24Rik'	RIKEN cDNA 9130023H24 gene	0	0.03	0	0.04	0.05	0.08	0.01	0.0566667	-2.60223	0.848754					GO:0005634///nucleus	GO:0003676///nucleic acid binding+++GO:0003677///DNA binding+++GO:0003700///DNA-binding transcription factor activity	GO:0006355///regulation of transcription, DNA-templated
100043188	'Spopfm2'	speckle-type BTB/POZ protein family member 2	0.08	0	0	0	0	0	0.0266667	0	-0.157542	0.991332					GO:0005634///nucleus+++GO:0005737///cytoplasm	GO:0031625///ubiquitin protein ligase binding	GO:0006511///ubiquitin-dependent protein catabolic process+++GO:0030162///regulation of proteolysis+++GO:0043161///proteasome-mediated ubiquitin-dependent protein catabolic process
100043216	'Gm4297'	predicted gene 4297	0.22	0	0	0	0	0	0.0733333	0	-0.157542	0.991332					GO:0000795///synaptonemal complex	GO:0003674///molecular_function	GO:0007283///spermatogenesis+++GO:0007286///spermatid development+++GO:0051321///meiotic cell cycle
100043272	'Inafm2'	InaF motif containing 2	0.18	0.51	34.02	63.53	0.05	103.58	11.57	55.72	-3.61482	0.380936					GO:0016020///membrane+++GO:0016021///integral component of membrane	GO:0005246///calcium channel regulator activity
100043314	'Tigit'	T cell immunoreceptor with Ig and ITIM domains	0	0.03	0.05	0.07	0.02	0.03	0.0266667	0.04	-1.94937	0.797326	04514///Cell adhesion molecules (CAMs)				GO:0005886///plasma membrane+++GO:0009986///cell surface+++GO:0016020///membrane+++GO:0016021///integral component of membrane	GO:0005102///signaling receptor binding+++GO:0005515///protein binding+++GO:0042802///identical protein binding	GO:0032695///negative regulation of interleukin-12 production+++GO:0032733///positive regulation of interleukin-10 production+++GO:0050868///negative regulation of T cell activation	Tigit
100043332	'Ankrd66'	ankyrin repeat domain 66	0.15	0	0	0	0	0	0.05	0	-0.157542	0.991332								Ankrd66
100043381	'Gm14308'	predicted gene 14308	0	15.99	5.79	2.02	12.42	3.46	7.26	5.96667	-0.30802	0.991332	05168///Herpes simplex virus 1 infection	H00513///Transient neonatal diabetes mellitus+++H01852///Postaxial polydactyly			GO:0005575///cellular_component	GO:0003676///nucleic acid binding+++GO:0046872///metal ion binding	GO:0006355///regulation of transcription, DNA-templated
100043387	'Gm14305'	predicted gene 14305	10.47	37.05	11.78	1.74	0.19	53.38	19.7667	18.4367	0.134768	0.991332					GO:0005575///cellular_component	GO:0003674///molecular_function+++GO:0003676///nucleic acid binding+++GO:0046872///metal ion binding	GO:0006355///regulation of transcription, DNA-templated+++GO:0008150///biological_process
100043403	'Gm14410'	predicted gene 14410	0	0.26	0	20.57	0.84	0.11	0.0866667	7.17333	-7.33595	0.0394483					GO:0005575///cellular_component+++GO:0005634///nucleus	GO:0003674///molecular_function+++GO:0003676///nucleic acid binding+++GO:0046872///metal ion binding	GO:0006355///regulation of transcription, DNA-templated+++GO:0008150///biological_process+++GO:0010468///regulation of gene expression
100043468	'Zfp955b'	zinc finger protein 955B	0	0.1	23.07	0.08	0	0.27	7.72333	0.116667	5.20599	0.208856					GO:0005634///nucleus	GO:0003676///nucleic acid binding+++GO:0003700///DNA-binding transcription factor activity+++GO:0043565///sequence-specific DNA binding+++GO:0046872///metal ion binding	GO:0006355///regulation of transcription, DNA-templated
100043523	'Vmn1r242'	vomeronasal 1 receptor 242	0	0	0	0.03	0	0	0	0.01							GO:0005575///cellular_component+++GO:0016020///membrane+++GO:0016021///integral component of membrane	GO:0003674///molecular_function+++GO:0004930///G protein-coupled receptor activity+++GO:0016503///pheromone receptor activity	GO:0007165///signal transduction+++GO:0007186///G protein-coupled receptor signaling pathway+++GO:0050896///response to stimulus+++GO:0050909///sensory perception of taste
100043597	'Srcap'	Snf2-related CREBBP activator protein	10.46	0.03	0.05	36.39	39.02	0.05	3.51333	25.1533	-3.95561	0.35229		H02082///Floating-Harbor syndrome			GO:0000812///Swr1 complex+++GO:0005634///nucleus+++GO:0005654///nucleoplasm+++GO:0005794///Golgi apparatus+++GO:0016604///nuclear body+++GO:0032991///protein-containing complex+++GO:0048471///perinuclear region of cytoplasm	GO:0003677///DNA binding+++GO:0005524///ATP binding+++GO:0016887///ATPase activity+++GO:0042393///histone binding	GO:0006338///chromatin remodeling+++GO:0016458///gene silencing+++GO:0043044///ATP-dependent chromatin remodeling+++GO:0043486///histone exchange
100043604	'Vmn1r132'	vomeronasal 1 receptor 132	0	0	0	0.06	0	0	0	0.02	-2.0811	0.905141					GO:0005575///cellular_component+++GO:0016021///integral component of membrane	GO:0003674///molecular_function+++GO:0016503///pheromone receptor activity	GO:0050909///sensory perception of taste
100043665	'Gm10662'	predicted gene 10662	0	0	0	0.08	0	0	0	0.0266667	-2.0811	0.905141					GO:0005737///cytoplasm	GO:0004674///protein serine/threonine kinase activity+++GO:0005524///ATP binding+++GO:0050321///tau-protein kinase activity	GO:0000226///microtubule cytoskeleton organization+++GO:0035556///intracellular signal transduction
100043684	'Amy2a4'	amylase 2a4	0.12	0	0	0	0.16	0	0.04	0.0533333	-1.32334	0.957631	00500///Starch and sucrose metabolism+++04972///Pancreatic secretion+++04973///Carbohydrate digestion and absorption			R02108///1,4-alpha-D-Glucan glucanohydrolase Starch + H2O <=> Dextrin + Starch+++R02112///1,4-alpha-D-Glucan maltohydrolase Starch <=> Dextrin + Maltose+++R11262///maltodextrin maltohydrolase Maltodextrin + H2O <=> Maltose	GO:0005615///extracellular space	GO:0004556///alpha-amylase activity+++GO:0005509///calcium ion binding+++GO:0016160///amylase activity+++GO:0031404///chloride ion binding+++GO:0103025///alpha-amylase activity (releasing maltohexaose)	GO:0008150///biological_process+++GO:0016052///carbohydrate catabolic process
100043686	'Amy2a3'	amylase 2a3	0.12	0	0	0	0.16	0	0.04	0.0533333	-1.32334	0.957631	00500///Starch and sucrose metabolism+++04972///Pancreatic secretion+++04973///Carbohydrate digestion and absorption			R02108///1,4-alpha-D-Glucan glucanohydrolase Starch + H2O <=> Dextrin + Starch+++R02112///1,4-alpha-D-Glucan maltohydrolase Starch <=> Dextrin + Maltose+++R11262///maltodextrin maltohydrolase Maltodextrin + H2O <=> Maltose	GO:0005615///extracellular space	GO:0004556///alpha-amylase activity+++GO:0005509///calcium ion binding+++GO:0016160///amylase activity+++GO:0031404///chloride ion binding+++GO:0103025///alpha-amylase activity (releasing maltohexaose)	GO:0008150///biological_process+++GO:0016052///carbohydrate catabolic process
100043688	'Amy2a2'	amylase 2a2	0.12	0	0	0	0.16	0	0.04	0.0533333	-1.32334	0.957631	00500///Starch and sucrose metabolism+++04972///Pancreatic secretion+++04973///Carbohydrate digestion and absorption			R02108///1,4-alpha-D-Glucan glucanohydrolase Starch + H2O <=> Dextrin + Starch+++R02112///1,4-alpha-D-Glucan maltohydrolase Starch <=> Dextrin + Maltose+++R11262///maltodextrin maltohydrolase Maltodextrin + H2O <=> Maltose	GO:0005576///extracellular region+++GO:0005615///extracellular space	GO:0003824///catalytic activity+++GO:0004556///alpha-amylase activity+++GO:0005509///calcium ion binding+++GO:0016160///amylase activity+++GO:0016787///hydrolase activity+++GO:0016798///hydrolase activity, acting on glycosyl bonds+++GO:0031404///chloride ion binding+++GO:0043169///cation binding+++GO:0046872///metal ion binding+++GO:0103025///alpha-amylase activity (releasing maltohexaose)	GO:0005975///carbohydrate metabolic process+++GO:0008150///biological_process+++GO:0008152///metabolic process+++GO:0016052///carbohydrate catabolic process
100043757	'Zfp831'	zinc finger protein 831	0.02	3.02	0	0.01	0	0	1.01333	0.00333333	6.92695	0.113547						GO:0003676///nucleic acid binding		Zfp831
100043772	'Zfp850'	zinc finger protein 850	0	0.03	37.59	0.04	0	0.31	12.54	0.116667	5.86647	0.155221	05168///Herpes simplex virus 1 infection	H00513///Transient neonatal diabetes mellitus+++H01852///Postaxial polydactyly			GO:0005575///cellular_component	GO:0003676///nucleic acid binding+++GO:0046872///metal ion binding	GO:0006355///regulation of transcription, DNA-templated
100043811	'Frg2f12'	FSHD region gene 2 family member 12	0	0	0	0	0.14	0	0	0.0466667							GO:0005575///cellular_component	GO:0003674///molecular_function	GO:0008150///biological_process
100043813	'Rps27rt'	ribosomal protein S27, retrogene	39.39	27.24	0	0	5.48	0	22.21	1.82667	3.08773	0.630946	03010///Ribosome				GO:0005840///ribosome+++GO:0022627///cytosolic small ribosomal subunit	GO:0003723///RNA binding+++GO:0003735///structural constituent of ribosome+++GO:0005515///protein binding+++GO:0046872///metal ion binding	GO:0000028///ribosomal small subunit assembly+++GO:0006364///rRNA processing+++GO:0006412///translation+++GO:0008150///biological_process	Rps27rt
100043814	'Frg2f13'	FSHD region gene 2 family member 13	0	0	0	0	0.14	0	0	0.0466667							GO:0005575///cellular_component	GO:0003674///molecular_function	GO:0008150///biological_process
100043914	'Zfp968'	zinc finger protein 968	0	1.43	0	0.36	0	0	0.476667	0.12	0.619082	0.989216					GO:0005575///cellular_component	GO:0003676///nucleic acid binding+++GO:0046872///metal ion binding	GO:0006355///regulation of transcription, DNA-templated
100043915	'Gm4724'	predicted gene 4724	0.15	10.65	7.61	2.19	15.23	4.07	6.13667	7.16333	-0.962128	0.908206	05168///Herpes simplex virus 1 infection	H00513///Transient neonatal diabetes mellitus+++H01852///Postaxial polydactyly			GO:0005575///cellular_component	GO:0003676///nucleic acid binding+++GO:0046872///metal ion binding	GO:0006355///regulation of transcription, DNA-templated
100043918	'LOC100043918'	C-C motif chemokine 19-like	0	0	1.16	0	0	0	0.386667	0	-0.157542	0.991332
100043920	'Fam205a4'	family with sequence similarity 205, member A4	0.83	0.25	11.47	0.11	6.15	0.36	4.18333	2.20667	-0.979377	0.911973					GO:0016020///membrane+++GO:0016021///integral component of membrane
100044193	'Gm20939'	predicted gene, 20939	0	0.43	0	0.11	0.18	0.5	0.143333	0.263333	-0.558803	0.981732						GO:0003676///nucleic acid binding+++GO:0046872///metal ion binding	GO:0006355///regulation of transcription, DNA-templated
100044509	'Tgfbr3l'	transforming growth factor, beta receptor III-like	0	0.11	0	0	0	0	0.0366667	0	-0.157542	0.991332					GO:0005615///extracellular space+++GO:0009986///cell surface	GO:0005024///transforming growth factor beta-activated receptor activity+++GO:0005114///type II transforming growth factor beta receptor binding+++GO:0005539///glycosaminoglycan binding+++GO:0050431///transforming growth factor beta binding	GO:0001525///angiogenesis+++GO:0001570///vasculogenesis+++GO:0001837///epithelial to mesenchymal transition+++GO:0007179///transforming growth factor beta receptor signaling pathway+++GO:0016477///cell migration+++GO:0017015///regulation of transforming growth factor beta receptor signaling pathway
100044627	'LOC100044627'	60S ribosomal protein L23	380.99	565.44	164.42	141.77	225.18	334.88	370.283	233.943	0.196516	0.991332	03010///Ribosome				GO:0005654///nucleoplasm+++GO:0005730///nucleolus+++GO:0005737///cytoplasm+++GO:0005840///ribosome+++GO:0014069///postsynaptic density+++GO:0022625///cytosolic large ribosomal subunit+++GO:0022626///cytosolic ribosome+++GO:0032991///protein-containing complex	GO:0001223///transcription coactivator binding+++GO:0003735///structural constituent of ribosome+++GO:0031625///ubiquitin protein ligase binding+++GO:0070180///large ribosomal subunit rRNA binding+++GO:1990948///ubiquitin ligase inhibitor activity	GO:0000122///negative regulation of transcription by RNA polymerase II+++GO:0006412///translation+++GO:0008284///positive regulation of cell proliferation+++GO:0010628///positive regulation of gene expression+++GO:0032986///protein-DNA complex disassembly+++GO:0050821///protein stabilization+++GO:0071157///negative regulation of cell cycle arrest+++GO:0071158///positive regulation of cell cycle a…
100045778	'Rnf223'	ring finger 223	0.13	0	0	0.1	0	0	0.0433333	0.0333333	-1.11932	0.970812					GO:0016020///membrane+++GO:0016021///integral component of membrane	GO:0046872///metal ion binding
100045792	'Ect2l'	epithelial cell transforming sequence 2 oncogene-like	0	0	0.56	0.67	3.78	0.08	0.186667	1.51	-4.59424	0.24575					GO:0005575///cellular_component	GO:0003674///molecular_function+++GO:0005085///guanyl-nucleotide exchange factor activity	GO:0008150///biological_process
100047671	'Gm17783'	predicted gene, 17783	0	0	0	0.11	0	0	0	0.0366667	-2.0811	0.905141					GO:0016020///membrane+++GO:0016021///integral component of membrane
100048534	'Cfap43'	cilia and flagella associated protein 43	0	0	0	0.05	0	0	0	0.0166667	-3.08469	0.864977					GO:0005575///cellular_component+++GO:0005737///cytoplasm+++GO:0005856///cytoskeleton+++GO:0005929///cilium+++GO:0005930///axoneme+++GO:0031514///motile cilium+++GO:0042995///cell projection	GO:0003674///molecular_function	GO:0007283///spermatogenesis+++GO:0007288///sperm axoneme assembly+++GO:0030154///cell differentiation+++GO:1905419///sperm flagellum movement involved in flagellated sperm motility	Cfap43
100048644	'Pet117'	PET117 homolog	0	0	0	6.78	0	0	0	2.26	-5.09454	0.464707					GO:0005739///mitochondrion		GO:0033617///mitochondrial respiratory chain complex IV assembly
100072	'Camta1'	calmodulin binding transcription activator 1	82.25	86.33	78.52	0.35	51.39	39.7	82.3667	30.48	1.73272	0.782539		H02273///Nonprogressive cerebellar ataxia with mental retardation			GO:0005634///nucleus+++GO:0005730///nucleolus+++GO:0005737///cytoplasm+++GO:0005829///cytosol	GO:0000981///DNA-binding transcription factor activity, RNA polymerase II-specific+++GO:0003677///DNA binding+++GO:0043565///sequence-specific DNA binding	GO:0006357///regulation of transcription by RNA polymerase II+++GO:0035307///positive regulation of protein dephosphorylation+++GO:0045944///positive regulation of transcription by RNA polymerase II+++GO:0050885///neuromuscular process controlling balance+++GO:0070886///positive regulation of calcineurin-NFAT signaling cascade	Camta1
100073351	'Yy2'	Yy2 transcription factor	0	0	0.88	0	0	0	0.293333	0	3.16767	0.840063					GO:0000790///nuclear chromatin+++GO:0005634///nucleus+++GO:0005667///transcription factor complex+++GO:0031519///PcG protein complex	GO:0000978///RNA polymerase II proximal promoter sequence-specific DNA binding+++GO:0000987///proximal promoter sequence-specific DNA binding+++GO:0001228///DNA-binding transcription activator activity, RNA polymerase II-specific+++GO:0003676///nucleic acid binding+++GO:0003677///DNA binding+++GO:0043565///sequence-specific DNA binding+++GO:0046872///metal ion binding	GO:0006357///regulation of transcription by RNA polymerase II+++GO:0045944///positive regulation of transcription by RNA polymerase II
100087	'Kti12'	KTI12 homolog, chromatin associated	169.95	0.15	111.2	0.66	4	0.2	93.7667	1.62	4.69976	0.156551					GO:0033588///Elongator holoenzyme complex	GO:0000166///nucleotide binding+++GO:0003674///molecular_function+++GO:0005524///ATP binding	GO:0002098///tRNA wobble uridine modification+++GO:0006357///regulation of transcription by RNA polymerase II
100088	'Rcc1'	regulator of chromosome condensation 1	0.08	0.05	0.88	0	8.02	0.26	0.336667	2.76	-4.39814	0.257921					GO:0000785///chromatin+++GO:0000790///nuclear chromatin+++GO:0000794///condensed nuclear chromosome+++GO:0005634///nucleus+++GO:0005654///nucleoplasm+++GO:0005694///chromosome+++GO:0005737///cytoplasm+++GO:0031965///nuclear membrane+++GO:0032991///protein-containing complex	GO:0003677///DNA binding+++GO:0003682///chromatin binding+++GO:0005085///guanyl-nucleotide exchange factor activity+++GO:0005087///Ran guanyl-nucleotide exchange factor activity+++GO:0008536///Ran GTPase binding+++GO:0031491///nucleosome binding+++GO:0031492///nucleosomal DNA binding+++GO:0042393///histone binding+++GO:0043199///sulfate binding+++GO:0046982///protein heterodimerization activity	GO:0000082///G1/S transition of mitotic cell cycle+++GO:0007049///cell cycle+++GO:0007052///mitotic spindle organization+++GO:0007059///chromosome segregation+++GO:0007088///regulation of mitotic nuclear division+++GO:0031291///Ran protein signal transduction+++GO:0051225///spindle assembly+++GO:0051301///cell division+++GO:1901673///regulation of mitotic spindle assembly	Rcc1
100090	'Zbtb48'	zinc finger and BTB domain containing 48	33.72	47.39	35.73	0.06	0.51	8.51	38.9467	3.02667	3.84974	0.208185					GO:0000781///chromosome, telomeric region+++GO:0005634///nucleus+++GO:0005654///nucleoplasm+++GO:0005694///chromosome+++GO:0005829///cytosol	GO:0000976///transcription regulatory region sequence-specific DNA binding+++GO:0003676///nucleic acid binding+++GO:0003677///DNA binding+++GO:0003691///double-stranded telomeric DNA binding+++GO:0042802///identical protein binding+++GO:0044212///transcription regulatory region DNA binding+++GO:0046872///metal ion binding	GO:0010833///telomere maintenance via telomere lengthening+++GO:0045893///positive regulation of transcription, DNA-templated
100101806	'Srp54c'	signal recognition particle 54C	0	3.07	80.99	0	5.38	114.21	28.02	39.8633	-1.04187	0.944782	03060///Protein export				GO:0005575///cellular_component+++GO:0005737///cytoplasm+++GO:0005786///signal recognition particle, endoplasmic reticulum targeting+++GO:0048500///signal recognition particle	GO:0000166///nucleotide binding+++GO:0003674///molecular_function+++GO:0003723///RNA binding+++GO:0003924///GTPase activity+++GO:0005525///GTP binding+++GO:0008312///7S RNA binding	GO:0006614///SRP-dependent cotranslational protein targeting to membrane+++GO:0008150///biological_process+++GO:0045047///protein targeting to ER
100101807	'Fam177a2'	family with sequence similarity 177 member A2	0.87	5.44	11.2	1.24	10.06	31.19	5.83667	14.1633	-1.86528	0.716891					GO:0005575///cellular_component	GO:0003674///molecular_function	GO:0008150///biological_process
100101919	'Dnah7c'	dynein, axonemal, heavy chain 7C	0	0	0.62	2.74	0	0	0.206667	0.913333	-4.08257	0.52308	05016///Huntington disease	H00564///Primary ciliary dyskinesia+++H01282///Spermatogenic failure			GO:0005829///cytosol+++GO:0005858///axonemal dynein complex+++GO:0030286///dynein complex+++GO:0036156///inner dynein arm	GO:0003777///microtubule motor activity+++GO:0005509///calcium ion binding+++GO:0005524///ATP binding+++GO:0008569///ATP-dependent microtubule motor activity, minus-end-directed+++GO:0045505///dynein intermediate chain binding+++GO:0051959///dynein light intermediate chain binding	GO:0003341///cilium movement+++GO:0007018///microtubule-based movement	Dnah7c
100102	'Pcsk9'	proprotein convertase subtilisin/kexin type 9	0	0	0.41	0.24	0	0	0.136667	0.08	-1.18288	0.952474	04979///Cholesterol metabolism	H00155///Familial hypercholesterolemia			GO:0005576///extracellular region+++GO:0005615///extracellular space+++GO:0005737///cytoplasm+++GO:0005764///lysosome+++GO:0005768///endosome+++GO:0005769///early endosome+++GO:0005770///late endosome+++GO:0005783///endoplasmic reticulum+++GO:0005788///endoplasmic reticulum lumen+++GO:0005791///rough endoplasmic reticulum+++GO:0005794///Golgi apparatus+++GO:0005886///plasma membrane+++GO:0009986/…	GO:0004252///serine-type endopeptidase activity+++GO:0008233///peptidase activity+++GO:0008236///serine-type peptidase activity+++GO:0016787///hydrolase activity+++GO:0019871///sodium channel inhibitor activity+++GO:0030169///low-density lipoprotein particle binding+++GO:0030547///receptor inhibitor activity+++GO:0034185///apolipoprotein binding+++GO:0034189///very-low-density lipoprotein particl…	GO:0001822///kidney development+++GO:0001889///liver development+++GO:0001920///negative regulation of receptor recycling+++GO:0002092///positive regulation of receptor internalization+++GO:0006508///proteolysis+++GO:0006629///lipid metabolic process+++GO:0006641///triglyceride metabolic process+++GO:0006644///phospholipid metabolic process+++GO:0006915///apoptotic process+++GO:0007041///lysosoma…	Pcsk9
100113398	'Adat3'	adenosine deaminase, tRNA-specific 3	91.09	0	0	0.1	1.36	0	30.3633	0.486667	5.03949	0.31524		H00768///Autosomal recessive mental retardation			GO:0052718///tRNA-specific adenosine-34 deaminase complex	GO:0003824///catalytic activity+++GO:0046872///metal ion binding+++GO:0052717///tRNA-specific adenosine-34 deaminase activity	GO:0002100///tRNA wobble adenosine to inosine editing+++GO:0008033///tRNA processing
100121	'Tdrd7'	tudor domain containing 7	30.03	6.31	1.05	0	0.58	17.8	12.4633	6.12667	0.881398	0.947505		H01202///Cataract			GO:0005737///cytoplasm+++GO:0005759///mitochondrial matrix+++GO:0033391///chromatoid body+++GO:0035770///ribonucleoprotein granule+++GO:0043186///P granule+++GO:1990904///ribonucleoprotein complex	GO:0003723///RNA binding+++GO:0003729///mRNA binding+++GO:0005515///protein binding+++GO:0047485///protein N-terminus binding	GO:0002089///lens morphogenesis in camera-type eye+++GO:0007275///multicellular organism development+++GO:0007281///germ cell development+++GO:0007283///spermatogenesis+++GO:0010608///posttranscriptional regulation of gene expression+++GO:0030154///cell differentiation+++GO:0070306///lens fiber cell differentiation
100126824	'Sco2'	SCO2 cytochrome c oxidase assembly protein	129.54	0.11	162.11	288.05	1.89	178.38	97.2533	156.107	-2.00041	0.793272	05230///Central carbon metabolism in cancer	H01200///Fatal infantile cardioencephalomyopathy+++H01368///Cytochrome c oxidase (COX) deficiency+++H02041///Myopia			GO:0005623///cell+++GO:0005739///mitochondrion+++GO:0005743///mitochondrial inner membrane+++GO:0016020///membrane+++GO:0016021///integral component of membrane+++GO:0030016///myofibril+++GO:0031305///integral component of mitochondrial inner membrane	GO:0005507///copper ion binding+++GO:0015035///protein disulfide oxidoreductase activity+++GO:0046872///metal ion binding	GO:0001654///eye development+++GO:0001701///in utero embryonic development+++GO:0003012///muscle system process+++GO:0006825///copper ion transport+++GO:0006878///cellular copper ion homeostasis+++GO:0008535///respiratory chain complex IV assembly+++GO:0014823///response to activity+++GO:0022904///respiratory electron transport chain+++GO:0033617///mitochondrial respiratory chain complex IV assem…	Sco2
100129	'Gpr153'	G protein-coupled receptor 153	24.95	0	17.22	0	4.4	0	14.0567	1.46667	2.11331	0.865956					GO:0005575///cellular_component+++GO:0005886///plasma membrane+++GO:0016020///membrane+++GO:0016021///integral component of membrane	GO:0003674///molecular_function+++GO:0004930///G protein-coupled receptor activity	GO:0007165///signal transduction+++GO:0007186///G protein-coupled receptor signaling pathway+++GO:0008150///biological_process	Gpr153
100141474	'4933428G20Rik'	RIKEN cDNA 4933428G20 gene	1.45	1.01	0.66	1.31	1.2	0.4	1.04	0.97	-0.86591	0.908206					GO:0005575///cellular_component	GO:0003674///molecular_function	GO:0008150///biological_process
100151772	'Srsx'	serine-rich, secreted, X-linked	0	0	0	0.3	0.12	0	0	0.14	-4.04264	0.672269					GO:0005575///cellular_component	GO:0003674///molecular_function	GO:0008150///biological_process
100163	'Pafah2'	platelet-activating factor acetylhydrolase 2	0.4	0.07	0.13	0.15	27.29	0.1	0.2	9.18	-6.43686	0.0380428	00565///Ether lipid metabolism			R04452///1-Alkyl-2-acetyl-sn-glycero-3-phosphocholine acetohydrolase 2-Acetyl-1-alkyl-sn-glycero-3-phosphocholine + H2O <=> 1-Organyl-2-lyso-sn-glycero-3-phosphocholine + Acetate	GO:0005737///cytoplasm+++GO:0005783///endoplasmic reticulum+++GO:0005789///endoplasmic reticulum membrane+++GO:0016020///membrane	GO:0003847///1-alkyl-2-acetylglycerophosphocholine esterase activity+++GO:0016787///hydrolase activity	GO:0006629///lipid metabolic process+++GO:0016042///lipid catabolic process+++GO:0043066///negative regulation of apoptotic process
100169	'Phactr4'	phosphatase and actin regulator 4	3.1	0.51	0.37	2.11	1.13	0.45	1.32667	1.23	-0.965773	0.905141					GO:0005737///cytoplasm+++GO:0030027///lamellipodium+++GO:0042995///cell projection	GO:0003779///actin binding+++GO:0004864///protein phosphatase inhibitor activity+++GO:0008157///protein phosphatase 1 binding+++GO:0019888///protein phosphatase regulator activity+++GO:0072542///protein phosphatase activator activity	GO:0001755///neural crest cell migration+++GO:0001843///neural tube closure+++GO:0007266///Rho protein signal transduction+++GO:0007275///multicellular organism development+++GO:0007399///nervous system development+++GO:0030036///actin cytoskeleton organization+++GO:0032515///negative regulation of phosphoprotein phosphatase activity+++GO:0043085///positive regulation of catalytic activity+++GO:0…	Phactr4
100169864	'Gm44504'	predicted readthrough transcript (NMD candidate), 44504	61.5	0	0	0	2.86	77.51	20.5	26.79	-0.521603	0.991332					GO:0005634///nucleus+++GO:0005654///nucleoplasm+++GO:0005737///cytoplasm+++GO:0005829///cytosol+++GO:0016020///membrane+++GO:0071818///BAT3 complex	GO:0051087///chaperone binding	GO:0071816///tail-anchored membrane protein insertion into ER membrane
100177	'Zmym6'	zinc finger, MYM-type 6	129	0.03	12.98	0.1	6.86	0.22	47.3367	2.39333	3.38668	0.454683					GO:0005634///nucleus	GO:0000981///DNA-binding transcription factor activity, RNA polymerase II-specific+++GO:0008270///zinc ion binding	GO:0006357///regulation of transcription by RNA polymerase II+++GO:0007010///cytoskeleton organization+++GO:0022604///regulation of cell morphogenesis
100182	'Akna'	AT-hook transcription factor	0	0	0	0	0.03	0	0	0.01	-2.0811	0.905141					GO:0001650///fibrillar center+++GO:0005634///nucleus+++GO:0005654///nucleoplasm+++GO:0005737///cytoplasm+++GO:0005813///centrosome+++GO:0005814///centriole+++GO:0005829///cytosol+++GO:0005856///cytoskeleton+++GO:0005874///microtubule+++GO:0043231///intracellular membrane-bounded organelle	GO:0000978///RNA polymerase II proximal promoter sequence-specific DNA binding+++GO:0001228///DNA-binding transcription activator activity, RNA polymerase II-specific+++GO:0003677///DNA binding+++GO:0005515///protein binding	GO:0001837///epithelial to mesenchymal transition+++GO:0007399///nervous system development+++GO:0021849///neuroblast division in subventricular zone+++GO:0045944///positive regulation of transcription by RNA polymerase II+++GO:0050727///regulation of inflammatory response+++GO:0060232///delamination+++GO:0060234///neuroblast delamination	Akna
100198	'H6pd'	hexose-6-phosphate dehydrogenase (glucose 1-dehydrogenase)	0.2	0.12	0.16	0.09	0.03	0.18	0.16	0.1	0.121199	0.991332	00030///Pentose phosphate pathway+++01200///Carbon metabolism	H01111///Cortisone reductase deficiency	M00004///Pentose phosphate pathway (Pentose phosphate cycle)+++M00006///Pentose phosphate pathway, oxidative phase, glucose 6P => ribulose 5P	R02035///6-Phospho-D-glucono-1,5-lactone lactonohydrolase D-Glucono-1,5-lactone 6-phosphate + H2O <=> 6-Phospho-D-gluconate+++R02736///beta-D-glucose-6-phosphate:NADP+ 1-oxoreductase beta-D-Glucose 6-phosphate + NADP+ <=> D-Glucono-1,5-lactone 6-phosphate + NADPH + H+	GO:0005737///cytoplasm+++GO:0005739///mitochondrion+++GO:0005783///endoplasmic reticulum+++GO:0005788///endoplasmic reticulum lumen+++GO:0005829///cytosol+++GO:0009331///glycerol-3-phosphate dehydrogenase complex+++GO:0016529///sarcoplasmic reticulum+++GO:0043231///intracellular membrane-bounded organelle	GO:0003824///catalytic activity+++GO:0004345///glucose-6-phosphate dehydrogenase activity+++GO:0004367///glycerol-3-phosphate dehydrogenase [NAD+] activity+++GO:0004368///glycerol-3-phosphate dehydrogenase (quinone) activity+++GO:0016491///oxidoreductase activity+++GO:0016614///oxidoreductase activity, acting on CH-OH group of donors+++GO:0016616///oxidoreductase activity, acting on the CH-OH gro…	GO:0005975///carbohydrate metabolic process+++GO:0006006///glucose metabolic process+++GO:0006072///glycerol-3-phosphate metabolic process+++GO:0006094///gluconeogenesis+++GO:0006098///pentose-phosphate shunt+++GO:0006116///NADH oxidation+++GO:0006127///glycerophosphate shuttle+++GO:0006734///NADH metabolic process+++GO:0006739///NADP metabolic process+++GO:0008152///metabolic process+++GO:000905…	H6pd
100201	'Tmem64'	transmembrane protein 64	19.26	0.07	4.05	0	0.38	0.06	7.79333	0.146667	4.84216	0.172783					GO:0005623///cell+++GO:0005783///endoplasmic reticulum+++GO:0016020///membrane+++GO:0016021///integral component of membrane	GO:0005515///protein binding	GO:0043462///regulation of ATPase activity+++GO:0045600///positive regulation of fat cell differentiation+++GO:0045668///negative regulation of osteoblast differentiation+++GO:0045672///positive regulation of osteoclast differentiation+++GO:0045780///positive regulation of bone resorption+++GO:0051480///regulation of cytosolic calcium ion concentration+++GO:0090090///negative regulation of canoni…
100206	'Adprhl2'	ADP-ribosylhydrolase like 2	55.06	115.74	87.43	0.33	0.64	252.17	86.0767	84.38	-0.0338436	0.996414					GO:0005634///nucleus+++GO:0005654///nucleoplasm+++GO:0005694///chromosome+++GO:0005737///cytoplasm+++GO:0005739///mitochondrion+++GO:0005759///mitochondrial matrix+++GO:0016604///nuclear body+++GO:0090734///site of DNA damage	GO:0000287///magnesium ion binding+++GO:0004553///hydrolase activity, hydrolyzing O-glycosyl compounds+++GO:0004649///poly(ADP-ribose) glycohydrolase activity+++GO:0016787///hydrolase activity+++GO:0046872///metal ion binding+++GO:0061463///O-acetyl-ADP-ribose deacetylase activity	GO:0006281///DNA repair+++GO:0006974///cellular response to DNA damage stimulus+++GO:0071451///cellular response to superoxide
100210	'Gpn2'	GPN-loop GTPase 2	2.37	253.22	103.84	0.33	0.41	0.24	119.81	0.326667	7.85403	0.00269572						GO:0000166///nucleotide binding+++GO:0003924///GTPase activity+++GO:0005525///GTP binding+++GO:0016787///hydrolase activity
100213	'Rusc2'	RUN and SH3 domain containing 2	0.42	66.11	5.88	0.3	0.09	24.7	24.1367	8.36333	1.57022	0.873971		H00773///Autosomal dominant mental retardation			GO:0005737///cytoplasm+++GO:0005829///cytosol+++GO:0031410///cytoplasmic vesicle	GO:0017137///Rab GTPase binding	GO:0008150///biological_process	Rusc2
100226	'Stx12'	syntaxin 12	0.66	56.6	9.23	322.31	504.96	0.76	22.1633	276.01	-4.376	0.225065	04145///Phagosome				GO:0000139///Golgi membrane+++GO:0000407///phagophore assembly site+++GO:0005768///endosome+++GO:0005794///Golgi apparatus+++GO:0008021///synaptic vesicle+++GO:0010008///endosome membrane+++GO:0012505///endomembrane system+++GO:0016020///membrane+++GO:0016021///integral component of membrane+++GO:0030285///integral component of synaptic vesicle membrane+++GO:0031083///BLOC-1 complex+++GO:0031201/…	GO:0000149///SNARE binding+++GO:0005484///SNAP receptor activity+++GO:0005515///protein binding	GO:0000045///autophagosome assembly+++GO:0006886///intracellular protein transport+++GO:0006906///vesicle fusion+++GO:0015031///protein transport+++GO:0016189///synaptic vesicle to endosome fusion+++GO:0016192///vesicle-mediated transport+++GO:0033344///cholesterol efflux+++GO:0048278///vesicle docking+++GO:0050821///protein stabilization+++GO:0061025///membrane fusion
100233175	'Gon7'	GON7 subunit of KEOPS complex	15.38	141.39	61.42	170.26	2.12	93.46	72.73	88.6133	-1.10809	0.905141					GO:0000408///EKC/KEOPS complex+++GO:0005634///nucleus+++GO:0005654///nucleoplasm+++GO:0005730///nucleolus+++GO:0005829///cytosol
100233207	'Gm17359'	predicted gene, 17359	0	0.17	0	76.25	0	0	0.0566667	25.4167	-9.72399	0.0218944
100233208	'Gm10778'	predicted gene 10778	0	0	0.07	0	0.16	0	0.0233333	0.0533333	-2.93042	0.852938	05168///Herpes simplex virus 1 infection	H00513///Transient neonatal diabetes mellitus+++H01852///Postaxial polydactyly			GO:0005575///cellular_component	GO:0003674///molecular_function+++GO:0003676///nucleic acid binding+++GO:0046872///metal ion binding	GO:0006355///regulation of transcription, DNA-templated+++GO:0008150///biological_process
100271704	'Gm17660'	predicted gene, 17660	0	0	0.98	0	0	0	0.326667	0	0.462713	0.991332
100273	'Osbpl9'	oxysterol binding protein-like 9	38.3	20.16	1.62	0.41	0.98	84.57	20.0267	28.6533	-0.0749973	0.991702					GO:0005768///endosome+++GO:0005794///Golgi apparatus+++GO:0005829///cytosol+++GO:0016020///membrane+++GO:0031902///late endosome membrane+++GO:0043231///intracellular membrane-bounded organelle	GO:0008289///lipid binding+++GO:0015248///sterol transporter activity+++GO:0032934///sterol binding	GO:0006869///lipid transport+++GO:0015918///sterol transport
100294583	'Alkal2'	ALK and LTK ligand 2	0	0	0	323.6	0	0.2	0	107.933	-27.5848	3.21e-15					GO:0005575///cellular_component+++GO:0005576///extracellular region	GO:0030298///receptor signaling protein tyrosine kinase activator activity+++GO:0030971///receptor tyrosine kinase binding	GO:0010976///positive regulation of neuron projection development+++GO:0061098///positive regulation of protein tyrosine kinase activity+++GO:0070374///positive regulation of ERK1 and ERK2 cascade+++GO:0070378///positive regulation of ERK5 cascade	Alkal2
100302688	'Gm17455'	predicted gene, 17455	0	0	0.28	0.4	0	0	0.0933333	0.133333	-2.12291	0.905141					GO:0016020///membrane+++GO:0016021///integral component of membrane
100303732	'Zfp967'	zinc finger protein 967	0	0	8.08	0	0	0	2.69333	0	5.63799	0.328156					GO:0005575///cellular_component	GO:0003676///nucleic acid binding+++GO:0046872///metal ion binding	GO:0006355///regulation of transcription, DNA-templated
100310809	'Gm10509'	predicted gene 10509	0.06	0	0.79	0	0	0	0.283333	0	3.23348	0.787481						GO:0003676///nucleic acid binding
100310872	'Dynlt1a'	dynein light chain Tctex-type 1A	1.95	0.65	15.21	1.67	78.34	13.01	5.93667	31.0067	-3.71125	0.247051					GO:0001917///photoreceptor inner segment+++GO:0005623///cell+++GO:0005737///cytoplasm+++GO:0005794///Golgi apparatus+++GO:0005819///spindle+++GO:0005856///cytoskeleton+++GO:0005868///cytoplasmic dynein complex+++GO:0005874///microtubule+++GO:0005881///cytoplasmic microtubule+++GO:0030027///lamellipodium+++GO:0030286///dynein complex+++GO:0030426///growth cone+++GO:0043025///neuronal cell body+++G…	GO:0003774///motor activity+++GO:0005515///protein binding+++GO:0008022///protein C-terminus binding+++GO:0030742///GTP-dependent protein binding+++GO:0031681///G-protein beta-subunit binding+++GO:0042802///identical protein binding	GO:0000132///establishment of mitotic spindle orientation+++GO:0007049///cell cycle+++GO:0007399///nervous system development+++GO:0008150///biological_process+++GO:0008277///regulation of G protein-coupled receptor signaling pathway+++GO:0010976///positive regulation of neuron projection development+++GO:0050768///negative regulation of neurogenesis+++GO:0051301///cell division+++GO:0070373///ne…
100317	'AU040320'	expressed sequence AU040320	25.08	0.86	58.11	0.39	219	0.38	28.0167	73.2567	-2.70671	0.627414					GO:0000139///Golgi membrane+++GO:0005730///nucleolus+++GO:0005794///Golgi apparatus+++GO:0005802///trans-Golgi network+++GO:0005886///plasma membrane+++GO:0016020///membrane+++GO:0016021///integral component of membrane+++GO:0031410///cytoplasmic vesicle	GO:0003674///molecular_function	GO:0001675///acrosome assembly+++GO:0001764///neuron migration+++GO:0007283///spermatogenesis+++GO:0010996///response to auditory stimulus+++GO:0019065///receptor-mediated endocytosis of virus by host cell+++GO:0030317///flagellated sperm motility
100336	'Ppp1r8'	protein phosphatase 1, regulatory subunit 8	0.09	0.17	5.08	0.69	376.81	0.29	1.78	125.93	-7.4895	0.0207772					GO:0005634///nucleus+++GO:0005654///nucleoplasm+++GO:0005681///spliceosomal complex+++GO:0016607///nuclear speck	GO:0003677///DNA binding+++GO:0003723///RNA binding+++GO:0003729///mRNA binding+++GO:0004864///protein phosphatase inhibitor activity+++GO:0004865///protein serine/threonine phosphatase inhibitor activity+++GO:0005515///protein binding+++GO:0019888///protein phosphatase regulator activity	GO:0006397///mRNA processing+++GO:0007275///multicellular organism development+++GO:0008283///cell proliferation+++GO:0008380///RNA splicing+++GO:0032515///negative regulation of phosphoprotein phosphatase activity+++GO:0035308///negative regulation of protein dephosphorylation+++GO:0043666///regulation of phosphoprotein phosphatase activity	Ppp1r8
100340	'Smpdl3b'	sphingomyelin phosphodiesterase, acid-like 3B	90.09	0.12	0.19	0.15	2.11	0	30.1333	0.753333	4.40924	0.304805					GO:0005576///extracellular region+++GO:0005615///extracellular space+++GO:0005886///plasma membrane+++GO:0016020///membrane+++GO:0031225///anchored component of membrane	GO:0004767///sphingomyelin phosphodiesterase activity+++GO:0005515///protein binding+++GO:0008081///phosphoric diester hydrolase activity+++GO:0008270///zinc ion binding+++GO:0016787///hydrolase activity+++GO:0016798///hydrolase activity, acting on glycosyl bonds+++GO:0046872///metal ion binding	GO:0002376///immune system process+++GO:0006629///lipid metabolic process+++GO:0006685///sphingomyelin catabolic process+++GO:0006954///inflammatory response+++GO:0008152///metabolic process+++GO:0016042///lipid catabolic process+++GO:0034122///negative regulation of toll-like receptor signaling pathway+++GO:0045087///innate immune response+++GO:0045824///negative regulation of innate immune resp…
100383	'Bsdc1'	BSD domain containing 1	0.43	48.31	35.46	6.22	1.76	115.34	28.0667	41.1067	-0.694764	0.961434					GO:0005575///cellular_component	GO:0003674///molecular_function	GO:0008150///biological_process
100384868	'Gm37013'	predicted gene, 37013	0	1.27	0	0.45	4.94	0	0.423333	1.79667	-2.56962	0.779492					GO:0005737///cytoplasm+++GO:0005739///mitochondrion+++GO:0005741///mitochondrial outer membrane+++GO:0005783///endoplasmic reticulum+++GO:0005886///plasma membrane+++GO:0005887///integral component of plasma membrane+++GO:0015629///actin cytoskeleton+++GO:0016020///membrane+++GO:0016021///integral component of membrane+++GO:0030054///cell junction+++GO:0030424///axon+++GO:0030426///growth cone+++…	GO:0004930///G protein-coupled receptor activity+++GO:0004949///cannabinoid receptor activity+++GO:0005509///calcium ion binding+++GO:0005515///protein binding+++GO:0008144///drug binding+++GO:0042802///identical protein binding+++GO:0046872///metal ion binding+++GO:0099635///voltage-gated calcium channel activity involved in positive regulation of presynaptic cytosolic calcium levels	GO:0002866///positive regulation of acute inflammatory response to antigenic stimulus+++GO:0007155///cell adhesion+++GO:0007156///homophilic cell adhesion via plasma membrane adhesion molecules+++GO:0007165///signal transduction+++GO:0007186///G protein-coupled receptor signaling pathway+++GO:0007188///adenylate cyclase-modulating G protein-coupled receptor signaling pathway+++GO:0007189///adenyl…
100416706	'Zfp729b'	zinc finger protein 729b	30.95	0.02	0	0.03	0.33	0	10.3233	0.12	5.50208	0.208185	05168///Herpes simplex virus 1 infection	H00513///Transient neonatal diabetes mellitus+++H01852///Postaxial polydactyly			GO:0005634///nucleus	GO:0003676///nucleic acid binding+++GO:0003700///DNA-binding transcription factor activity+++GO:0043565///sequence-specific DNA binding+++GO:0046872///metal ion binding	GO:0006355///regulation of transcription, DNA-templated+++GO:0008150///biological_process
100434	'Slc44a1'	solute carrier family 44, member 1	11.05	57.59	8.38	0	0.4	8.12	25.6733	2.84	3.30142	0.430462	05231///Choline metabolism in cancer				GO:0005654///nucleoplasm+++GO:0005739///mitochondrion+++GO:0005741///mitochondrial outer membrane+++GO:0005829///cytosol+++GO:0005886///plasma membrane+++GO:0016020///membrane+++GO:0016021///integral component of membrane	GO:0015220///choline transmembrane transporter activity+++GO:0022857///transmembrane transporter activity	GO:0015871///choline transport+++GO:0055085///transmembrane transport
100463512	'Gm20594'	predicted gene, 20594	1287.13	2413.15	614.15	1173.38	1289.56	700.39	1438.14	1054.44	-0.238145	0.991332						GO:0048019///receptor antagonist activity	GO:1900118///negative regulation of execution phase of apoptosis+++GO:2000272///negative regulation of signaling receptor activity	Gm20594
100465	'Mob3c'	MOB kinase activator 3C	0	0	51.55	0	0	0.5	17.1833	0.166667	5.69751	0.264903					GO:0005575///cellular_component	GO:0003674///molecular_function+++GO:0016301///kinase activity+++GO:0046872///metal ion binding	GO:0008150///biological_process+++GO:0016310///phosphorylation	Mob3c
100494	'Zfand2a'	zinc finger, AN1-type domain 2A	0.06	0.14	14.07	0.09	0.16	17.71	4.75667	5.98667	-1.12563	0.90892					GO:0000502///proteasome complex+++GO:0005634///nucleus+++GO:0005737///cytoplasm	GO:0005515///protein binding+++GO:0008270///zinc ion binding+++GO:0046872///metal ion binding	GO:0032436///positive regulation of proteasomal ubiquitin-dependent protein catabolic process+++GO:0071243///cellular response to arsenic-containing substance
100502698	'Rubcn'	RUN domain and cysteine-rich domain containing, Beclin 1-interacting protein	0.08	0.08	0.49	0.05	5.98	0	0.216667	2.01	-4.46979	0.248719	04140///Autophagy - animal	H01891///Autosomal recessive spinocerebellar ataxias			GO:0005654///nucleoplasm+++GO:0005764///lysosome+++GO:0005768///endosome+++GO:0005769///early endosome+++GO:0005770///late endosome+++GO:0005829///cytosol+++GO:0043231///intracellular membrane-bounded organelle	GO:0005515///protein binding+++GO:1901981///phosphatidylinositol phosphate binding	GO:0002376///immune system process+++GO:0006897///endocytosis+++GO:0006914///autophagy+++GO:0010507///negative regulation of autophagy+++GO:0043553///negative regulation of phosphatidylinositol 3-kinase activity+++GO:0045806///negative regulation of endocytosis+++GO:1901097///negative regulation of autophagosome maturation	Rubcn
100502766	'Kifc1'	kinesin family member C1	0	0	0.08	0	0	3.63	0.0266667	1.21	-5.7931	0.251623					GO:0005623///cell+++GO:0005634///nucleus+++GO:0005737///cytoplasm+++GO:0005768///endosome+++GO:0005769///early endosome+++GO:0005815///microtubule organizing center+++GO:0005819///spindle+++GO:0005856///cytoskeleton+++GO:0005871///kinesin complex+++GO:0005874///microtubule+++GO:0030139///endocytic vesicle+++GO:0031616///spindle pole centrosome+++GO:0072686///mitotic spindle	GO:0000166///nucleotide binding+++GO:0003774///motor activity+++GO:0003777///microtubule motor activity+++GO:0005515///protein binding+++GO:0005524///ATP binding+++GO:0008017///microtubule binding+++GO:0008569///ATP-dependent microtubule motor activity, minus-end-directed+++GO:0016887///ATPase activity	GO:0007018///microtubule-based movement+++GO:0007049///cell cycle+++GO:0007080///mitotic metaphase plate congression+++GO:0010826///negative regulation of centrosome duplication+++GO:0047496///vesicle transport along microtubule+++GO:0051301///cell division+++GO:0072382///minus-end-directed vesicle transport along microtubule+++GO:0090307///mitotic spindle assembly	Kifc1
100502825	'Rpl37rt'	ribosomal protein L37, retrotransposed	1.14	3.08	66.91	3.63	0.72	0	23.71	1.45	2.19071	0.745324	03010///Ribosome				GO:0005622///intracellular+++GO:0005840///ribosome+++GO:0022625///cytosolic large ribosomal subunit+++GO:0045202///synapse	GO:0003723///RNA binding+++GO:0003735///structural constituent of ribosome+++GO:0019838///growth factor binding+++GO:0019843///rRNA binding+++GO:0046872///metal ion binding	GO:0006412///translation
100502841	'Epg5'	ectopic P-granules autophagy protein 5 homolog (C. elegans)	0.36	24.04	0.04	6.93	46.71	0.07	8.14667	17.9033	-1.64204	0.886675		H02133///Vici syndrome			GO:0005737///cytoplasm+++GO:0005764///lysosome+++GO:0048471///perinuclear region of cytoplasm	GO:0003674///molecular_function	GO:0006862///nucleotide transport+++GO:0006914///autophagy+++GO:0008333///endosome to lysosome transport+++GO:0032456///endocytic recycling+++GO:0034162///toll-like receptor 9 signaling pathway+++GO:0097352///autophagosome maturation+++GO:1990786///cellular response to dsDNA
100502846	'Gm19410'	predicted gene, 19410	36.35	3.75	4.22	0.02	11.87	0.26	14.7733	4.05	0.78468	0.956848					GO:0016020///membrane+++GO:0016021///integral component of membrane	GO:0005509///calcium ion binding
100502861	'Ccdc13'	coiled-coil domain containing 13	0	0	0	0.09	0	0	0	0.03	-2.0811	0.905141					GO:0005654///nucleoplasm+++GO:0005737///cytoplasm+++GO:0005813///centrosome+++GO:0005815///microtubule organizing center+++GO:0005829///cytosol+++GO:0005856///cytoskeleton+++GO:0034451///centriolar satellite+++GO:0042995///cell projection	GO:0003674///molecular_function	GO:0006974///cellular response to DNA damage stimulus+++GO:0030030///cell projection organization+++GO:0031122///cytoplasmic microtubule organization+++GO:1905515///non-motile cilium assembly	Ccdc13
100502876	'Kcnmb3'	potassium large conductance calcium-activated channel, subfamily M, beta member 3	0	0.01	0.04	0	0	0.04	0.0166667	0.0133333	-1.11932	0.970812	04022///cGMP-PKG signaling pathway+++04270///Vascular smooth muscle contraction+++04911///Insulin secretion				GO:0005887///integral component of plasma membrane+++GO:0008076///voltage-gated potassium channel complex+++GO:0016020///membrane+++GO:0016021///integral component of membrane	GO:0015269///calcium-activated potassium channel activity+++GO:0015459///potassium channel regulator activity	GO:0001508///action potential+++GO:0005513///detection of calcium ion+++GO:0006813///potassium ion transport+++GO:0019228///neuronal action potential+++GO:0071805///potassium ion transmembrane transport
100502880	'Gm19428'	predicted gene, 19428	0	0	0	0.05	0.06	0	0	0.0366667	-2.99297	0.871775	05168///Herpes simplex virus 1 infection	H00513///Transient neonatal diabetes mellitus+++H01852///Postaxial polydactyly
100502921	'Gm10142'	predicted gene 10142	0	0	5.41	0	0	0	1.80333	0	2.17657	0.905141					GO:0005575///cellular_component+++GO:0045095///keratin filament	GO:0003674///molecular_function	GO:0008150///biological_process
100502940	'Colca2'	COLCA2 homolog	0	0.12	0	0	0	0	0.04	0	-0.157542	0.991332					GO:0005737///cytoplasm	GO:0003674///molecular_function	GO:0008150///biological_process
100502941	'Gm17353'	predicted gene, 17353	0	0.14	0	0	0	0	0.0466667	0	0.781349	0.990058
100503041	'Pdzd7'	PDZ domain containing 7	0.05	0	0	0.28	196.59	0	0.0166667	65.6233	-13.0165	0.000478		H00779///Usher syndrome (US)			GO:0001917///photoreceptor inner segment+++GO:0002141///stereocilia ankle link+++GO:0002142///stereocilia ankle link complex+++GO:0005634///nucleus+++GO:0005654///nucleoplasm+++GO:0005886///plasma membrane+++GO:0005929///cilium+++GO:0032391///photoreceptor connecting cilium+++GO:0032420///stereocilium+++GO:0032426///stereocilium tip+++GO:0042995///cell projection+++GO:1990696///USH2 complex	GO:0005515///protein binding+++GO:0042802///identical protein binding	GO:0007605///sensory perception of sound+++GO:0042491///inner ear auditory receptor cell differentiation+++GO:0045184///establishment of protein localization+++GO:0050910///detection of mechanical stimulus involved in sensory perception of sound+++GO:0060088///auditory receptor cell stereocilium organization+++GO:0060117///auditory receptor cell development+++GO:0060119///inner ear receptor cell …
100503043	'Armcx4'	armadillo repeat containing, X-linked 4	12.25	25.11	0	0.03	0.34	0.03	12.4533	0.133333	5.95826	0.086086					GO:0005575///cellular_component	GO:0003674///molecular_function	GO:0008150///biological_process
100503085	'Klhl3'	kelch-like 3	37.86	71.61	180.9	59.23	300.19	120.01	96.79	159.81	-1.73806	0.722578		H00243///Hyperkalemic distal renal tubular acidosis (RTA type 4)+++H02310///Renal tubular acidosis			GO:0005737///cytoplasm+++GO:0005829///cytosol+++GO:0005856///cytoskeleton+++GO:0031463///Cul3-RING ubiquitin ligase complex	GO:0003779///actin binding+++GO:0003824///catalytic activity+++GO:0097602///cullin family protein binding	GO:0006511///ubiquitin-dependent protein catabolic process+++GO:0016567///protein ubiquitination+++GO:0050801///ion homeostasis+++GO:0070294///renal sodium ion absorption+++GO:0070936///protein K48-linked ubiquitination+++GO:0072156///distal tubule morphogenesis
100503185	'Btbd8'	BTB (POZ) domain containing 8	0	0.11	55.42	0	0	0.28	18.51	0.0933333	6.68518	0.127164					GO:0005623///cell+++GO:0005634///nucleus+++GO:0005654///nucleoplasm+++GO:0008021///synaptic vesicle+++GO:0030054///cell junction+++GO:0030122///AP-2 adaptor complex+++GO:0030136///clathrin-coated vesicle+++GO:0030424///axon+++GO:0031410///cytoplasmic vesicle+++GO:0042995///cell projection+++GO:0044297///cell body+++GO:0044306///neuron projection terminus+++GO:0045202///synapse+++GO:0098793///pres…	GO:0005515///protein binding	GO:0006897///endocytosis+++GO:0016182///synaptic vesicle budding from endosome+++GO:0031175///neuron projection development+++GO:0036466///synaptic vesicle recycling via endosome+++GO:0048488///synaptic vesicle endocytosis+++GO:0150007///clathrin-dependent synaptic vesicle endocytosis
100503353	'Gm14440'	predicted gene 14440	31.76	8.41	3.49	0.05	1.16	8.59	14.5533	3.26667	1.97133	0.738443					GO:0005575///cellular_component	GO:0003674///molecular_function+++GO:0003676///nucleic acid binding	GO:0006355///regulation of transcription, DNA-templated+++GO:0008150///biological_process
100503355	'Zfp648'	zinc finger protein 648	0	0	0	0.05	0	0	0	0.0166667	-2.0811	0.905141						GO:0003676///nucleic acid binding	GO:0008150///biological_process
100503361	'Tmem95'	transmembrane protein 95	0	0	0	0	0	0.38	0	0.126667	-2.0811	0.905141					GO:0005575///cellular_component+++GO:0016020///membrane+++GO:0016021///integral component of membrane	GO:0003674///molecular_function	GO:0008150///biological_process
100503386	'Tpbgl'	trophoblast glycoprotein-like	0	0	0	0.05	0	0	0	0.0166667	-2.0811	0.905141					GO:0016020///membrane+++GO:0016021///integral component of membrane			Tpbgl
100503572	'Bbip1'	BBSome interacting protein 1	225.68	225.14	57.72	1.04	8.88	121.39	169.513	43.77	1.98826	0.716694		H00418///Bardet-Biedl syndrome			GO:0005737///cytoplasm+++GO:0034464///BBSome	GO:0003674///molecular_function	GO:0042755///eating behavior+++GO:0060271///cilium assembly+++GO:0097500///receptor localization to non-motile cilium	Bbip1
100503584	'Zfp534'	zinc finger protein 534	16.72	7.66	9.62	14.78	9.4	1.64	11.3333	8.60667	-0.758248	0.934249					GO:0005575///cellular_component	GO:0003676///nucleic acid binding+++GO:0046872///metal ion binding	GO:0006355///regulation of transcription, DNA-templated
100503605	'Hbb-bs'	hemoglobin, beta adult s chain	684.95	776.18	80.22	214.13	280.14	4.73	513.783	166.333	0.775639	0.945278	05143///African trypanosomiasis+++05144///Malaria	H00228///Thalassemia+++H00229///Sickle cell anemia			GO:0005615///extracellular space+++GO:0005833///hemoglobin complex+++GO:0031838///haptoglobin-hemoglobin complex+++GO:0043209///myelin sheath	GO:0004601///peroxidase activity+++GO:0005344///oxygen carrier activity+++GO:0019825///oxygen binding+++GO:0020037///heme binding+++GO:0030492///hemoglobin binding+++GO:0031720///haptoglobin binding+++GO:0031721///hemoglobin alpha binding+++GO:0031722///hemoglobin beta binding+++GO:0043177///organic acid binding+++GO:0044877///protein-containing complex binding+++GO:0046872///metal ion binding	GO:0010999///regulation of eIF2 alpha phosphorylation by heme+++GO:0015671///oxygen transport+++GO:0030097///hemopoiesis+++GO:0042744///hydrogen peroxide catabolic process+++GO:0048821///erythrocyte development+++GO:0098869///cellular oxidant detoxification	Hbb-bs
100503659	'Cbarp'	calcium channel, voltage-dependent, beta subunit associated regulatory protein	160.88	114.38	65.53	2.28	3.24	34.92	113.597	13.48	2.83466	0.374746					GO:0005886///plasma membrane+++GO:0016020///membrane+++GO:0016021///integral component of membrane+++GO:0030054///cell junction+++GO:0030141///secretory granule+++GO:0030426///growth cone+++GO:0030672///synaptic vesicle membrane+++GO:0031410///cytoplasmic vesicle+++GO:0042995///cell projection+++GO:0045202///synapse	GO:0044325///ion channel binding	GO:0045955///negative regulation of calcium ion-dependent exocytosis+++GO:1901386///negative regulation of voltage-gated calcium channel activity+++GO:1903170///negative regulation of calcium ion transmembrane transport
100503670	'Rpl5'	ribosomal protein L5	630.39	585.49	221.95	316.13	427.3	41.08	479.277	261.503	-0.0876183	0.991332	03010///Ribosome	H00237///Diamond-Blackfan anemia			GO:0005622///intracellular+++GO:0005634///nucleus+++GO:0005654///nucleoplasm+++GO:0005730///nucleolus+++GO:0005737///cytoplasm+++GO:0005783///endoplasmic reticulum+++GO:0005829///cytosol+++GO:0005840///ribosome+++GO:0014069///postsynaptic density+++GO:0017101///aminoacyl-tRNA synthetase multienzyme complex+++GO:0022625///cytosolic large ribosomal subunit+++GO:0022626///cytosolic ribosome+++GO:003…	GO:0003723///RNA binding+++GO:0003729///mRNA binding+++GO:0003730///mRNA 3'-UTR binding+++GO:0003735///structural constituent of ribosome+++GO:0005515///protein binding+++GO:0008097///5S rRNA binding+++GO:0019843///rRNA binding+++GO:0031625///ubiquitin protein ligase binding+++GO:0048027///mRNA 5'-UTR binding+++GO:1990948///ubiquitin ligase inhibitor activity	GO:0000027///ribosomal large subunit assembly+++GO:0006364///rRNA processing+++GO:0006412///translation+++GO:0010628///positive regulation of gene expression+++GO:0010922///positive regulation of phosphatase activity+++GO:0042273///ribosomal large subunit biogenesis+++GO:0045727///positive regulation of translation+++GO:0050821///protein stabilization+++GO:0071241///cellular response to inorganic…	Rpl5
100503710	'Gm5741'	predicted gene 5741	0	12.36	0	0	0	0	4.12	0	4.17631	0.626935	04010///MAPK signaling pathway+++04014///Ras signaling pathway+++04062///Chemokine signaling pathway+++04151///PI3K-Akt signaling pathway+++04371///Apelin signaling pathway+++04713///Circadian entrainment+++04723///Retrograde endocannabinoid signaling+++04724///Glutamatergic synapse+++04725///Cholinergic synapse+++04726///Serotonergic synapse+++04727///GABAergic synapse+++04728///Dopaminergic syn…				GO:0005834///heterotrimeric G-protein complex+++GO:0005886///plasma membrane+++GO:0016020///membrane+++GO:0031680///G-protein beta/gamma-subunit complex	GO:0003924///GTPase activity+++GO:0031681///G-protein beta-subunit binding	GO:0007165///signal transduction+++GO:0007186///G protein-coupled receptor signaling pathway
100503884	'Ccdc149'	coiled-coil domain containing 149	8.1	0.03	43.3	0.08	30.81	0.17	17.1433	10.3533	-0.621385	0.973082					GO:0005575///cellular_component	GO:0003674///molecular_function	GO:0008150///biological_process
100503890	'Pet100'	PET100 homolog	53.89	151.7	28.35	64.58	60.83	9.89	77.98	45.1	-0.0271485	0.996694		H01368///Cytochrome c oxidase (COX) deficiency			GO:0005739///mitochondrion+++GO:0016020///membrane+++GO:0016021///integral component of membrane+++GO:0031305///integral component of mitochondrial inner membrane	GO:0051082///unfolded protein binding	GO:0033617///mitochondrial respiratory chain complex IV assembly	Pet100
100503924	'Fcor'	Foxo1 corepressor	8.51	0	0	0	10.58	0	2.83667	3.52667	-1.16594	0.947505					GO:0005623///cell+++GO:0005634///nucleus+++GO:0005737///cytoplasm+++GO:0005739///mitochondrion+++GO:0005829///cytosol	GO:0003682///chromatin binding+++GO:0005515///protein binding+++GO:0016407///acetyltransferase activity+++GO:0016740///transferase activity	GO:0001659///temperature homeostasis+++GO:0001678///cellular glucose homeostasis+++GO:0006473///protein acetylation+++GO:0009267///cellular response to starvation+++GO:0045444///fat cell differentiation+++GO:0045892///negative regulation of transcription, DNA-templated+++GO:0070417///cellular response to cold+++GO:0097009///energy homeostasis
100503949	'Zfp965'	zinc finger protein 965	0.04	3.09	0.14	0	3.23	0.9	1.09	1.37667	-0.64038	0.976311					GO:0005575///cellular_component+++GO:0005654///nucleoplasm	GO:0000978///RNA polymerase II proximal promoter sequence-specific DNA binding+++GO:0003676///nucleic acid binding+++GO:0046872///metal ion binding	GO:0006355///regulation of transcription, DNA-templated+++GO:0006357///regulation of transcription by RNA polymerase II
100503991	'Acp4'	acid phosphatase 4	0	0	0	0.1	0	0	0	0.0333333	-2.0811	0.905141		H00615///Amelogenesis imperfecta			GO:0005575///cellular_component+++GO:0016020///membrane+++GO:0016021///integral component of membrane+++GO:0045211///postsynaptic membrane	GO:0003993///acid phosphatase activity+++GO:0004725///protein tyrosine phosphatase activity+++GO:0016787///hydrolase activity+++GO:0030971///receptor tyrosine kinase binding	GO:0010955///negative regulation of protein processing+++GO:0010977///negative regulation of neuron projection development+++GO:0042476///odontogenesis+++GO:0048168///regulation of neuronal synaptic plasticity+++GO:0120154///negative regulation of ERBB4 signaling pathway+++GO:1990264///peptidyl-tyrosine dephosphorylation involved in inactivation of protein kinase activity
100504116	'Brd3os'	bromodomain containing 3, opposite strand	1.42	145.22	43.64	0.17	0.21	1.23	63.4267	0.536667	6.80011	0.0117122					GO:0005575///cellular_component	GO:0003674///molecular_function	GO:0008150///biological_process
100504180	'LOC100504180'	double homeobox protein 4-like	0	0	0	0.04	0	0	0	0.0133333	-2.0811	0.905141
100504221	'Efcab8'	EF-hand calcium binding domain 8	0.17	0	0.06	0.02	0.88	0.09	0.0766667	0.33	-3.18387	0.482718					GO:0005575///cellular_component	GO:0005509///calcium ion binding	GO:0008150///biological_process
100504234	'Ccdc170'	coiled-coil domain containing 170	0.07	0.82	0.32	0.41	0.09	0.05	0.403333	0.183333	0.142373	0.991332					GO:0005575///cellular_component	GO:0003674///molecular_function	GO:0008150///biological_process	Ccdc170
100504263	'2210418O10Rik'	RIKEN cDNA 2210418O10 gene	0.27	0	0	0.04	0.02	0.04	0.09	0.0333333	1.4224	0.949751					GO:0005575///cellular_component+++GO:0005634///nucleus	GO:0000977///RNA polymerase II regulatory region sequence-specific DNA binding+++GO:0003674///molecular_function+++GO:0003676///nucleic acid binding+++GO:0046872///metal ion binding	GO:0006355///regulation of transcription, DNA-templated+++GO:0006357///regulation of transcription by RNA polymerase II+++GO:0008150///biological_process
100504285	'Abhd12b'	abhydrolase domain containing 12B	0.68	0.66	0.06	0	0	0	0.466667	0	4.79251	0.317589					GO:0005789///endoplasmic reticulum membrane	GO:0004622///lysophospholipase activity+++GO:0047372///acylglycerol lipase activity	GO:0006660///phosphatidylserine catabolic process+++GO:0052651///monoacylglycerol catabolic process
100504309	'Smim27'	small integral membrane protein 27	0.99	29.36	0	0	0.9	8.96	10.1167	3.28667	2.08408	0.841803					GO:0016020///membrane+++GO:0016021///integral component of membrane
100504323	'Gm20172'	predicted gene, 20172	0.25	0	0	0	0	0	0.0833333	0	1.04233	0.974352
100504429	'Spin2d'	spindlin family, member 2D	0.21	0	0.4	0	0	0	0.203333	0	1.22594	0.970812					GO:0005654///nucleoplasm+++GO:0005829///cytosol	GO:0035064///methylated histone binding	GO:0006355///regulation of transcription, DNA-templated+++GO:0007276///gamete generation
100504491	'Dcdc2b'	doublecortin domain containing 2b	0	0.1	27.99	0	0	0	9.36333	0	6.78054	0.144159					GO:0005815///microtubule organizing center+++GO:0005874///microtubule+++GO:0030864///cortical actin cytoskeleton	GO:0003674///molecular_function	GO:0008150///biological_process+++GO:0035556///intracellular signal transduction	Dcdc2b
100504518	'3425401B19Rik'	RIKEN cDNA 3425401B19 gene	0	0.02	0	0	0.03	0	0.00666667	0.01	-1.11932	0.970812					GO:0005737///cytoplasm+++GO:0030018///Z disc	GO:0003674///molecular_function	GO:0070886///positive regulation of calcineurin-NFAT signaling cascade	3425401B19Rik
100504663	'Atg14'	autophagy related 14	192.67	4.93	119.02	0.92	4.67	0.17	105.54	1.92	4.62966	0.118913	04140///Autophagy - animal+++05131///Shigellosis+++05167///Kaposi sarcoma-associated herpesvirus infection				GO:0000421///autophagosome membrane+++GO:0005737///cytoplasm+++GO:0005776///autophagosome+++GO:0005783///endoplasmic reticulum+++GO:0005789///endoplasmic reticulum membrane+++GO:0005930///axoneme+++GO:0016020///membrane+++GO:0031410///cytoplasmic vesicle+++GO:0034045///phagophore assembly site membrane+++GO:0035032///phosphatidylinositol 3-kinase complex, class III+++GO:0044233///Mitochondria-ass…	GO:0005515///protein binding+++GO:0051020///GTPase binding	GO:0000045///autophagosome assembly+++GO:0000423///mitophagy+++GO:0001932///regulation of protein phosphorylation+++GO:0001933///negative regulation of protein phosphorylation+++GO:0001934///positive regulation of protein phosphorylation+++GO:0006914///autophagy+++GO:0008333///endosome to lysosome transport+++GO:0009267///cellular response to starvation+++GO:0010608///posttranscriptional regulati…
100504689	'Plscr5'	phospholipid scramblase family, member 5	0	0	0	0	0.04	0	0	0.0133333	-2.0811	0.905141					GO:0005886///plasma membrane+++GO:0016020///membrane	GO:0017128///phospholipid scramblase activity	GO:0017121///phospholipid scrambling
100504715	'Tmppe'	transmembrane protein with metallophosphoesterase domain	0.27	0.45	20.2	0.51	0.41	0.28	6.97333	0.4	2.58448	0.533583					GO:0005575///cellular_component+++GO:0016020///membrane+++GO:0016021///integral component of membrane	GO:0003674///molecular_function+++GO:0016787///hydrolase activity	GO:0008150///biological_process
100515	'Zfp518b'	zinc finger protein 518B	0	0.02	10.95	0	0	4.64	3.65667	1.54667	0.520395	0.991332					GO:0005634///nucleus	GO:0003676///nucleic acid binding+++GO:0003677///DNA binding+++GO:0046872///metal ion binding	GO:0006355///regulation of transcription, DNA-templated
100529082	'Gm11127'	predicted gene 11127	9.5	7.78	4.53	14.5	57.99	23.06	7.27	31.85	-2.87572	0.342549	04144///Endocytosis+++04145///Phagosome+++04218///Cellular senescence+++04514///Cell adhesion molecules (CAMs)+++04612///Antigen processing and presentation+++04940///Type I diabetes mellitus+++05163///Human cytomegalovirus infection+++05165///Human papillomavirus infection+++05166///Human T-cell leukemia virus 1 infection+++05167///Kaposi sarcoma-associated herpesvirus infection+++05168///Herpes…	H00344///Leprosy+++H01476///Behcet disease+++H01507///Seronegative arthritis+++H01656///Psoriasis+++H01674///Ankylosing spondylitis+++H01694///Stevens-Johnson syndrome+++H01713///Diffuse panbronchiolitis			GO:0005615///extracellular space+++GO:0005783///endoplasmic reticulum+++GO:0005794///Golgi apparatus+++GO:0005797///Golgi medial cisterna+++GO:0005886///plasma membrane+++GO:0009897///external side of plasma membrane+++GO:0009986///cell surface+++GO:0016020///membrane+++GO:0016021///integral component of membrane+++GO:0030670///phagocytic vesicle membrane+++GO:0042612///MHC class I protein comple…	GO:0005102///signaling receptor binding+++GO:0005515///protein binding+++GO:0030881///beta-2-microglobulin binding+++GO:0042277///peptide binding+++GO:0042288///MHC class I protein binding+++GO:0042605///peptide antigen binding+++GO:0042608///T cell receptor binding+++GO:0042610///CD8 receptor binding+++GO:0044877///protein-containing complex binding+++GO:0046977///TAP binding+++GO:0062061///TAP …	GO:0001916///positive regulation of T cell mediated cytotoxicity+++GO:0002376///immune system process+++GO:0002474///antigen processing and presentation of peptide antigen via MHC class I+++GO:0002476///antigen processing and presentation of endogenous peptide antigen via MHC class Ib+++GO:0002485///antigen processing and presentation of endogenous peptide antigen via MHC class I via ER pathway, …
100532	'Rell1'	RELT-like 1	0.17	0.14	4.3	89.08	0.05	53.79	1.53667	47.64	-6.5222	0.0312468					GO:0005886///plasma membrane+++GO:0015630///microtubule cytoskeleton+++GO:0016020///membrane+++GO:0016021///integral component of membrane	GO:0003674///molecular_function	GO:1900745///positive regulation of p38MAPK cascade
100534287	'Dchs2'	dachsous cadherin related 2	0	0	0	0.01	0	0	0	0.00333333	-2.0811	0.905141					GO:0005886///plasma membrane+++GO:0005911///cell-cell junction+++GO:0016020///membrane+++GO:0016021///integral component of membrane	GO:0005509///calcium ion binding	GO:0007155///cell adhesion+++GO:0007156///homophilic cell adhesion via plasma membrane adhesion molecules+++GO:0072006///nephron development+++GO:0072137///condensed mesenchymal cell proliferation+++GO:0098609///cell-cell adhesion
100534296	'Gm9805'	predicted gene 9805	0	0	0	0	0	15.27	0	5.09	-23.0611	4.95e-11						GO:0003676///nucleic acid binding
100561	'Slc15a4'	solute carrier family 15, member 4	0.07	0.04	54.64	0	0	0.43	18.25	0.143333	6.28449	0.118475					GO:0016020///membrane+++GO:0016021///integral component of membrane	GO:0005215///transporter activity+++GO:0005290///L-histidine transmembrane transporter activity+++GO:0015293///symporter activity+++GO:0015333///peptide:proton symporter activity+++GO:0022857///transmembrane transporter activity+++GO:0035673///oligopeptide transmembrane transporter activity+++GO:1904680///peptide transmembrane transporter activity	GO:0006857///oligopeptide transport+++GO:0015031///protein transport+++GO:0015817///histidine transport+++GO:0015833///peptide transport+++GO:0035672///oligopeptide transmembrane transport+++GO:0055085///transmembrane transport+++GO:0089709///L-histidine transmembrane transport+++GO:1902600///proton transmembrane transport
100604	'Lrrc8c'	leucine rich repeat containing 8 family, member C	0.73	123.84	52.11	0.06	0.17	0.2	58.8933	0.143333	7.63523	0.00342126		H00085///Agammaglobulinemias			GO:0005737///cytoplasm+++GO:0005783///endoplasmic reticulum+++GO:0005789///endoplasmic reticulum membrane+++GO:0005886///plasma membrane+++GO:0005887///integral component of plasma membrane+++GO:0016020///membrane+++GO:0016021///integral component of membrane+++GO:0034702///ion channel complex	GO:0004722///protein serine/threonine phosphatase activity+++GO:0005225///volume-sensitive anion channel activity	GO:0006470///protein dephosphorylation+++GO:0006811///ion transport+++GO:0015698///inorganic anion transport+++GO:0015734///taurine transport+++GO:0015810///aspartate transmembrane transport+++GO:0034214///protein hexamerization+++GO:0045444///fat cell differentiation+++GO:0071470///cellular response to osmotic stress+++GO:0098656///anion transmembrane transport	Lrrc8c
100608	'Noc4l'	NOC4 like	16.42	122.87	34.42	0.21	0.5	0.44	57.9033	0.383333	6.7479	0.00491721					GO:0005634///nucleus+++GO:0005654///nucleoplasm+++GO:0005730///nucleolus+++GO:0016020///membrane+++GO:0016021///integral component of membrane+++GO:0030692///Noc4p-Nop14p complex+++GO:0031965///nuclear membrane+++GO:0032040///small-subunit processome		GO:0042254///ribosome biogenesis
100609	'Nsun5'	NOL1/NOP2/Sun domain family, member 5	0.09	0.05	7.09	0	1.52	1.37	2.41	0.963333	0.0827365	0.991702		H01439///Williams-Beuren syndrome			GO:0005654///nucleoplasm+++GO:0005730///nucleolus	GO:0003723///RNA binding+++GO:0008168///methyltransferase activity+++GO:0009383///rRNA (cytosine-C5-)-methyltransferase activity+++GO:0016740///transferase activity	GO:0001510///RNA methylation+++GO:0006364///rRNA processing+++GO:0014003///oligodendrocyte development+++GO:0021987///cerebral cortex development+++GO:0022038///corpus callosum development+++GO:0031641///regulation of myelination+++GO:0032259///methylation+++GO:0045727///positive regulation of translation+++GO:0050890///cognition+++GO:0070475///rRNA base methylation
100637	'N4bp2l1'	NEDD4 binding protein 2-like 1	0	0.06	0.1	340.74	0	0	0.0533333	113.58	-12.5093	0.00143667					GO:0005575///cellular_component	GO:0003674///molecular_function	GO:0008150///biological_process
100678	'Psph'	phosphoserine phosphatase	117.15	0.09	1.17	1.81	511.62	0.47	39.47	171.3	-3.81088	0.421432	00260///Glycine, serine and threonine metabolism+++01200///Carbon metabolism+++01230///Biosynthesis of amino acids	H02116///Phosphoserine phosphatase deficiency	M00020///Serine biosynthesis, glycerate-3P => serine	R00582///O-phospho-L-serine phosphohydrolase O-Phospho-L-serine + H2O <=> L-Serine + Orthophosphate	GO:0005737///cytoplasm+++GO:0043005///neuron projection	GO:0000287///magnesium ion binding+++GO:0004647///phosphoserine phosphatase activity+++GO:0005509///calcium ion binding+++GO:0016787///hydrolase activity+++GO:0016791///phosphatase activity+++GO:0042802///identical protein binding+++GO:0042803///protein homodimerization activity+++GO:0046872///metal ion binding	GO:0001701///in utero embryonic development+++GO:0006563///L-serine metabolic process+++GO:0006564///L-serine biosynthetic process+++GO:0008652///cellular amino acid biosynthetic process+++GO:0009612///response to mechanical stimulus+++GO:0016311///dephosphorylation+++GO:0031667///response to nutrient levels+++GO:0033574///response to testosterone
100683	'Trrap'	transformation/transcription domain-associated protein	12.54	1.76	13.41	23.59	5.21	19.96	9.23667	16.2533	-1.94382	0.663688	05166///Human T-cell leukemia virus 1 infection				GO:0000123///histone acetyltransferase complex+++GO:0000124///SAGA complex+++GO:0000812///Swr1 complex+++GO:0005634///nucleus+++GO:0005654///nucleoplasm+++GO:0005667///transcription factor complex+++GO:0005794///Golgi apparatus+++GO:0030914///STAGA complex+++GO:0033276///transcription factor TFTC complex+++GO:0035267///NuA4 histone acetyltransferase complex	GO:0003682///chromatin binding+++GO:0003712///transcription coregulator activity+++GO:0003713///transcription coactivator activity+++GO:0005515///protein binding+++GO:0016301///kinase activity+++GO:0016740///transferase activity	GO:0006281///DNA repair+++GO:0006325///chromatin organization+++GO:0006355///regulation of transcription, DNA-templated+++GO:0007093///mitotic cell cycle checkpoint+++GO:0016310///phosphorylation+++GO:0016573///histone acetylation+++GO:0016578///histone deubiquitination+++GO:0043967///histone H4 acetylation+++GO:0043968///histone H2A acetylation+++GO:1903506///regulation of nucleic acid-templated…
100689	'Spon2'	spondin 2, extracellular matrix protein	0.5	0.18	0.57	0.15	0	0.15	0.416667	0.1	1.12378	0.916501					GO:0005576///extracellular region+++GO:0005615///extracellular space+++GO:0031012///extracellular matrix	GO:0001530///lipopolysaccharide binding+++GO:0003823///antigen binding+++GO:0005102///signaling receptor binding+++GO:0005515///protein binding+++GO:0046872///metal ion binding	GO:0002376///immune system process+++GO:0002448///mast cell mediated immunity+++GO:0007155///cell adhesion+++GO:0008228///opsonization+++GO:0032496///response to lipopolysaccharide+++GO:0032755///positive regulation of interleukin-6 production+++GO:0032760///positive regulation of tumor necrosis factor production+++GO:0042742///defense response to bacterium+++GO:0043152///induction of bacterial a…	Spon2
100702	'Gbp6'	guanylate binding protein 6	0.86	89.94	0	0	0.23	0	30.2667	0.0766667	8.22092	0.0394651					GO:0016020///membrane+++GO:0020005///symbiont-containing vacuole membrane+++GO:0031410///cytoplasmic vesicle	GO:0000166///nucleotide binding+++GO:0003924///GTPase activity+++GO:0005525///GTP binding	GO:0009617///response to bacterium+++GO:0035458///cellular response to interferon-beta+++GO:0042832///defense response to protozoan+++GO:0044406///adhesion of symbiont to host+++GO:0050830///defense response to Gram-positive bacterium+++GO:0071222///cellular response to lipopolysaccharide+++GO:0071346///cellular response to interferon-gamma	Gbp6
100705	'Acacb'	acetyl-Coenzyme A carboxylase beta	0	0	0.06	0	0	0.03	0.02	0.01	0.0146603	0.998942	00061///Fatty acid biosynthesis+++00620///Pyruvate metabolism+++00640///Propanoate metabolism+++04152///AMPK signaling pathway+++04910///Insulin signaling pathway+++04920///Adipocytokine signaling pathway+++04922///Glucagon signaling pathway+++04931///Insulin resistance			R00742///acetyl-CoA:carbon-dioxide ligase (ADP-forming) ATP + Acetyl-CoA + HCO3- <=> ADP + Orthophosphate + Malonyl-CoA	GO:0005634///nucleus+++GO:0005739///mitochondrion	GO:0000166///nucleotide binding+++GO:0003824///catalytic activity+++GO:0003989///acetyl-CoA carboxylase activity+++GO:0005524///ATP binding+++GO:0009374///biotin binding+++GO:0016874///ligase activity+++GO:0042802///identical protein binding+++GO:0046872///metal ion binding	GO:0006084///acetyl-CoA metabolic process+++GO:0006629///lipid metabolic process+++GO:0006631///fatty acid metabolic process+++GO:0006633///fatty acid biosynthetic process+++GO:0008152///metabolic process+++GO:0010629///negative regulation of gene expression+++GO:0010884///positive regulation of lipid storage+++GO:0010906///regulation of glucose metabolic process+++GO:0014070///response to organi…
100710	'Pds5b'	PDS5 cohesin associated factor B	1.06	33.81	3.11	0	0.04	19.56	12.66	6.53333	1.17854	0.915423					GO:0000785///chromatin+++GO:0005634///nucleus+++GO:0005654///nucleoplasm	GO:0003674///molecular_function+++GO:0003677///DNA binding	GO:0002088///lens development in camera-type eye+++GO:0006281///DNA repair+++GO:0007049///cell cycle+++GO:0007064///mitotic sister chromatid cohesion+++GO:0008285///negative regulation of cell proliferation+++GO:0042127///regulation of cell proliferation+++GO:0051301///cell division+++GO:0097402///neuroblast migration
100715	'Tent2'	terminal nucleotidyltransferase 2	110.81	92.97	48.98	0.44	76.73	0.2	84.2533	25.79	1.14321	0.905141					GO:0005634///nucleus+++GO:0005737///cytoplasm+++GO:0005829///cytosol	GO:0000166///nucleotide binding+++GO:0004652///polynucleotide adenylyltransferase activity+++GO:0005515///protein binding+++GO:0005524///ATP binding+++GO:0016740///transferase activity+++GO:0016779///nucleotidyltransferase activity+++GO:0034062///5'-3' RNA polymerase activity+++GO:0046872///metal ion binding+++GO:0070566///adenylyltransferase activity	GO:0002244///hematopoietic progenitor cell differentiation+++GO:0006378///mRNA polyadenylation+++GO:0006397///mRNA processing+++GO:0021766///hippocampus development+++GO:0030182///neuron differentiation+++GO:0043489///RNA stabilization+++GO:0043631///RNA polyadenylation+++GO:0060041///retina development in camera-type eye+++GO:0071044///histone mRNA catabolic process+++GO:1990603///dark adaptatio…	Tent2
100732	'Mapre3'	microtubule-associated protein, RP/EB family, member 3	140.2	86.31	327.08	1.31	191.88	269.33	184.53	154.173	-0.465525	0.976682		H01579///Congenital symmetric circumferential skin creases			GO:0005737///cytoplasm+++GO:0005815///microtubule organizing center+++GO:0005856///cytoskeleton+++GO:0005874///microtubule+++GO:0005881///cytoplasmic microtubule+++GO:0015630///microtubule cytoskeleton+++GO:0030496///midbody+++GO:0035371///microtubule plus-end+++GO:0048471///perinuclear region of cytoplasm+++GO:0051233///spindle midzone+++GO:1905721///mitotic spindle astral microtubule end	GO:0005515///protein binding+++GO:0008017///microtubule binding+++GO:0008022///protein C-terminus binding+++GO:0019901///protein kinase binding+++GO:0042802///identical protein binding+++GO:0051010///microtubule plus-end binding	GO:0007049///cell cycle+++GO:0031110///regulation of microtubule polymerization or depolymerization+++GO:0031113///regulation of microtubule polymerization+++GO:0035372///protein localization to microtubule+++GO:0045737///positive regulation of cyclin-dependent protein serine/threonine kinase activity+++GO:0045860///positive regulation of protein kinase activity+++GO:0045893///positive regulation…	Mapre3
100737	'Dcun1d4'	DCN1, defective in cullin neddylation 1, domain containing 4 (S. cerevisiae)	5.7	111.7	60.41	286.19	73.87	0.43	59.27	120.163	-2.09671	0.737924					GO:0000151///ubiquitin ligase complex+++GO:0005575///cellular_component+++GO:0005634///nucleus	GO:0003674///molecular_function+++GO:0031624///ubiquitin conjugating enzyme binding+++GO:0032182///ubiquitin-like protein binding+++GO:0097602///cullin family protein binding	GO:0008150///biological_process+++GO:0045116///protein neddylation+++GO:0051443///positive regulation of ubiquitin-protein transferase activity
100756	'Usp30'	ubiquitin specific peptidase 30	0.38	56.4	0.13	0	0.06	0.1	18.97	0.0533333	8.53114	0.0127137	04137///Mitophagy - animal				GO:0005634///nucleus+++GO:0005739///mitochondrion+++GO:0005741///mitochondrial outer membrane+++GO:0005829///cytosol+++GO:0016020///membrane+++GO:0016021///integral component of membrane	GO:0004197///cysteine-type endopeptidase activity+++GO:0004843///thiol-dependent ubiquitin-specific protease activity+++GO:0005515///protein binding+++GO:0008233///peptidase activity+++GO:0008234///cysteine-type peptidase activity+++GO:0016787///hydrolase activity+++GO:0036459///thiol-dependent ubiquitinyl hydrolase activity	GO:0000422///autophagy of mitochondrion+++GO:0006508///proteolysis+++GO:0006511///ubiquitin-dependent protein catabolic process+++GO:0008053///mitochondrial fusion+++GO:0016579///protein deubiquitination+++GO:0035871///protein K11-linked deubiquitination+++GO:0044313///protein K6-linked deubiquitination+++GO:1901525///negative regulation of mitophagy
100763	'Ube3c'	ubiquitin protein ligase E3C	10.54	0.04	7.65	2.33	69.78	0.06	6.07667	24.0567	-3.12188	0.507622	04120///Ubiquitin mediated proteolysis				GO:0005634///nucleus	GO:0004842///ubiquitin-protein transferase activity+++GO:0016740///transferase activity+++GO:0061630///ubiquitin protein ligase activity+++GO:0061631///ubiquitin conjugating enzyme activity	GO:0000209///protein polyubiquitination+++GO:0006511///ubiquitin-dependent protein catabolic process+++GO:0016567///protein ubiquitination
100764	'Rita1'	RBPJ interacting and tubulin associated 1	0.25	0.07	0	0	37	142.92	0.106667	59.9733	-9.3765	0.00375976					GO:0005634///nucleus+++GO:0005654///nucleoplasm+++GO:0005737///cytoplasm+++GO:0005813///centrosome+++GO:0005815///microtubule organizing center+++GO:0005856///cytoskeleton	GO:0015631///tubulin binding	GO:0007219///Notch signaling pathway+++GO:0007399///nervous system development+++GO:0022008///neurogenesis+++GO:0045746///negative regulation of Notch signaling pathway+++GO:0051168///nuclear export	Rita1
100855	'Tbc1d14'	TBC1 domain family, member 14	1.1	73.85	68.12	0.09	0.04	0.07	47.69	0.0666667	8.42757	0.00104713					GO:0005654///nucleoplasm+++GO:0005776///autophagosome+++GO:0005794///Golgi apparatus+++GO:0005829///cytosol+++GO:0043231///intracellular membrane-bounded organelle+++GO:0055037///recycling endosome	GO:0005096///GTPase activator activity+++GO:0017137///Rab GTPase binding+++GO:0019901///protein kinase binding	GO:0006886///intracellular protein transport+++GO:0010507///negative regulation of autophagy+++GO:0071955///recycling endosome to Golgi transport+++GO:0090630///activation of GTPase activity+++GO:2000785///regulation of autophagosome assembly
100859931	'Gm20604'	predicted gene 20604	1.07	0	24.08	0.05	0	0	8.38333	0.0166667	7.51138	0.0585539					GO:0000408///EKC/KEOPS complex+++GO:0005634///nucleus+++GO:0005737///cytoplasm+++GO:0005739///mitochondrion+++GO:0005741///mitochondrial outer membrane+++GO:0005829///cytosol	GO:0005515///protein binding+++GO:0031625///ubiquitin protein ligase binding	GO:0001844///protein insertion into mitochondrial membrane involved in apoptotic signaling pathway+++GO:0006915///apoptotic process+++GO:0008625///extrinsic apoptotic signaling pathway via death domain receptors+++GO:0008630///intrinsic apoptotic signaling pathway in response to DNA damage+++GO:0042981///regulation of apoptotic process+++GO:0043065///positive regulation of apoptotic process+++GO:…
100861598	'Gm21064'	predicted gene, 21064	0	0	0	0.27	0	0	0	0.09	-2.0811	0.905141
100861615	'Gm3411'	predicted gene 3411	0	0	0	0	0	0.43	0	0.143333	-2.95115	0.873971					GO:0005575///cellular_component	GO:0003674///molecular_function	GO:0008150///biological_process
100861647	'Gm21104'	chemokine (C-C motif) ligand 19, pseudogene	0.57	0	1.23	0	0.41	1.12	0.6	0.51	-0.814587	0.971011
100861668	'Gm21119'	predicted gene, 21119	0	0.04	0.14	0.03	0	0	0.06	0.01	0.616931	0.991332
100861708	'Gm21154'	predicted gene, 21154	0	0	0	14.05	0	0	0	4.68333	-23.6044	2.34e-11
100861727	'Gm12394'	protein FAM205A-2-like	0.86	20.37	7.26	0.1	51.54	0.02	9.49667	17.22	-1.51971	0.90382					GO:0005575///cellular_component	GO:0003674///molecular_function	GO:0008150///biological_process
100861753	'Gm21188'	predicted gene, 21188	0	1.41	0	0.71	1.4	0	0.47	0.703333	-1.17574	0.930324						GO:0038023///signaling receptor activity
100861879	'Gm21292'	predicted gene, 21292	0	0	0	0	0.22	0	0	0.0733333	-2.89674	0.877545					GO:0005654///nucleoplasm+++GO:0005829///cytosol	GO:0035064///methylated histone binding	GO:0006355///regulation of transcription, DNA-templated+++GO:0007276///gamete generation
100861880	'Gm21293'	predicted gene, 21293	0	0	0	0.03	0	0	0	0.01								GO:0003723///RNA binding
100861891	'Gm21304'	predicted gene, 21304	0	0	0	0.03	0	0	0	0.01								GO:0003723///RNA binding
100861969	'LOC100861969'	interleukin-11 receptor subunit alpha-2-like	0.06	0	0	0	0.06	0	0.02	0.02			04060///Cytokine-cytokine receptor interaction+++04630///Jak-STAT signaling pathway+++04640///Hematopoietic cell lineage	H02254///Craniosynostosis and dental anomalies
100861978	'LOC100861978'	c-C motif chemokine 27-like	0.85	149.16	161.57	207.94	0	19.24	103.86	75.7267	-1.71764	0.897856	04060///Cytokine-cytokine receptor interaction+++04061///Viral protein interaction with cytokine and cytokine receptor+++04062///Chemokine signaling pathway				GO:0005576///extracellular region+++GO:0005615///extracellular space+++GO:0005634///nucleus	GO:0005125///cytokine activity+++GO:0008009///chemokine activity	GO:0006955///immune response+++GO:0010820///positive regulation of T cell chemotaxis+++GO:0060326///cell chemotaxis+++GO:0071677///positive regulation of mononuclear cell migration+++GO:2000251///positive regulation of actin cytoskeleton reorganization
100862059	'Gm21440'	predicted gene, 21440	0	0	0	0.1	0	0	0	0.0333333							GO:0005654///nucleoplasm+++GO:0005829///cytosol	GO:0035064///methylated histone binding	GO:0006355///regulation of transcription, DNA-templated+++GO:0007276///gamete generation
100862072	'Gm21451'	predicted gene, 21451	0.06	0	0	0	0	0	0.02	0	-0.157542	0.991332
100862085	'Gm16867'	predicted gene, 16867	1.63	0.39	3.9	6.93	1.13	0.11	1.97333	2.72333	-2.09945	0.706123					GO:0005739///mitochondrion+++GO:0005743///mitochondrial inner membrane+++GO:0016021///integral component of membrane	GO:0005381///iron ion transmembrane transporter activity	GO:0048250///iron import into the mitochondrion+++GO:0055072///iron ion homeostasis
100862180	'LOC100862180'	PRAME family member 8-like	0	0	0	0	0.12	0	0	0.04	-2.0811	0.905141
100862203	'Gm6712'	predicted gene 6712	0	0.06	0	0	0	0	0.02	0	-0.157542	0.991332
100862220	'LOC100862220'	uncharacterized LOC100862220	0	15.16	8.44	0	0	0	7.86667	0	4.7816	0.385527
100862247	'Gm21586'	predicted gene, 21586	0	0	14.14	0	0	0	4.71333	0	2.9464	0.871557	04060///Cytokine-cytokine receptor interaction+++04061///Viral protein interaction with cytokine and cytokine receptor+++04062///Chemokine signaling pathway
100862261	'Fam205a3'	family with sequence similarity 205, member A3	0.5	0.18	7.08	0.31	4.37	0.34	2.58667	1.67333	-1.24158	0.905141					GO:0016020///membrane+++GO:0016021///integral component of membrane
100862314	'Gm21637'	predicted gene, 21637	0	0	0.48	0	0	0	0.16	0	0.976434	0.977979					GO:0005654///nucleoplasm+++GO:0005829///cytosol	GO:0035064///methylated histone binding	GO:0006355///regulation of transcription, DNA-templated+++GO:0007276///gamete generation
100862324	'LOC100862324'	protein FAM205A-2	0.09	16.71	4.55	0	0	0	7.11667	0	9.27141	0.00826554					GO:0016021///integral component of membrane
100862348	'Gm9295'	predicted gene 9295	0	0	2.19	2.48	0	0	0.73	0.826667	-1.91988	0.905141
100862375	'Entpd4b'	ectonucleoside triphosphate diphosphohydrolase 4B	0.81	22.53	143.47	0.6	282.87	34.79	55.6033	106.087	-2.19417	0.726644	00230///Purine metabolism+++00240///Pyrimidine metabolism+++04142///Lysosome			R00155///UDP phosphohydrolase UDP + H2O <=> UMP + Orthophosphate+++R00328///GDP phosphohydrolase GDP + H2O <=> GMP + Orthophosphate+++R00961///IDP phosphohydrolase; inosine IDP + H2O <=> IMP + Orthophosphate	GO:0030173///integral component of Golgi membrane+++GO:0097637///integral component of autophagosome membrane	GO:0045134///uridine-diphosphatase activity
100862433	'LOC100862433'	40S ribosomal protein S16	0	0	0.36	0	0	0	0.12	0	-0.157542	0.991332	03010///Ribosome
100862446	'LOC100862446'	ferritin light chain 1	112.89	90.37	10.83	24.41	62.31	17.74	71.3633	34.82	0.330166	0.991332	04216///Ferroptosis+++04217///Necroptosis+++04978///Mineral absorption	H00833///Neurodegeneration with brain iron accumulation+++H01779///Neuroferritinopathy+++H02204///Hereditary hyperferritinaemia-cataract syndrome			GO:0005623///cell	GO:0008199///ferric iron binding	GO:0006826///iron ion transport+++GO:0006879///cellular iron ion homeostasis
100862455	'LOC100862455'	60S ribosomal protein L23	380.99	565.44	164.42	141.77	225.18	334.88	370.283	233.943	0.196516	0.991332	03010///Ribosome				GO:0005654///nucleoplasm+++GO:0005730///nucleolus+++GO:0005737///cytoplasm+++GO:0005840///ribosome+++GO:0014069///postsynaptic density+++GO:0022625///cytosolic large ribosomal subunit+++GO:0022626///cytosolic ribosome+++GO:0032991///protein-containing complex	GO:0001223///transcription coactivator binding+++GO:0003735///structural constituent of ribosome+++GO:0031625///ubiquitin protein ligase binding+++GO:0070180///large ribosomal subunit rRNA binding+++GO:1990948///ubiquitin ligase inhibitor activity	GO:0000122///negative regulation of transcription by RNA polymerase II+++GO:0006412///translation+++GO:0008284///positive regulation of cell proliferation+++GO:0010628///positive regulation of gene expression+++GO:0032986///protein-DNA complex disassembly+++GO:0050821///protein stabilization+++GO:0071157///negative regulation of cell cycle arrest+++GO:0071158///positive regulation of cell cycle a…
100862468	'LOC100862468'	NHP2-like protein 1	0	0	0	0	127.59	70.63	0	66.0733	-10.7381	0.00375976	03008///Ribosome biogenesis in eukaryotes+++03040///Spliceosome				GO:0001651///dense fibrillar component+++GO:0005634///nucleus+++GO:0005690///U4atac snRNP+++GO:0005730///nucleolus+++GO:0005886///plasma membrane+++GO:0031428///box C/D snoRNP complex+++GO:0032040///small-subunit processome+++GO:0032991///protein-containing complex+++GO:0046540///U4/U6 x U5 tri-snRNP complex+++GO:0071005///U2-type precatalytic spliceosome+++GO:0071011///precatalytic spliceosome	GO:0003723///RNA binding+++GO:0030621///U4 snRNA binding+++GO:0030622///U4atac snRNA binding+++GO:0034511///U3 snoRNA binding+++GO:0034512///box C/D snoRNA binding+++GO:0051117///ATPase binding	GO:0000398///mRNA splicing, via spliceosome+++GO:0000470///maturation of LSU-rRNA+++GO:0000492///box C/D snoRNP assembly+++GO:0007338///single fertilization+++GO:0030490///maturation of SSU-rRNA
100900	'Hscb'	HscB iron-sulfur cluster co-chaperone	1.64	95.61	0.35	115.22	0.31	55.61	32.5333	57.0467	-1.43601	0.905141					GO:0005654///nucleoplasm+++GO:0005737///cytoplasm+++GO:0005739///mitochondrion+++GO:0005829///cytosol	GO:0001671///ATPase activator activity+++GO:0042802///identical protein binding+++GO:0046872///metal ion binding+++GO:0051087///chaperone binding	GO:0016226///iron-sulfur cluster assembly+++GO:0032781///positive regulation of ATPase activity+++GO:0044571///[2Fe-2S] cluster assembly+++GO:0051259///protein complex oligomerization+++GO:0097428///protein maturation by iron-sulfur cluster transfer
100910	'Chpf2'	chondroitin polymerizing factor 2	24.07	0.18	9.69	9.52	0.65	0.38	11.3133	3.51667	0.250904	0.991332	00532///Glycosaminoglycan biosynthesis - chondroitin sulfate / dermatan sulfate		M00058///Glycosaminoglycan biosynthesis, chondroitin sulfate backbone	R05931///No_INFO UDP-D-glucuronate + G00158 <=> UDP + G00159+++R05933///No_INFO UDP-D-glucuronate + G00160 <=> UDP + G00180+++R07336///alpha-D-glucuronate:N-acetyl-beta-D-galactosaminyl-(1->4)-beta-D-glucuronosyl-proteoglycan 3-beta-glucuronosyltransferase UDP-glucuronate + N-Acetyl-beta-D-galactosaminyl-(1->4)-beta-D-glucuronosylproteoglycan <=> UDP + beta-D-Glucuronosyl-(1->3)-N-acetyl-beta-D-g…	GO:0005794///Golgi apparatus+++GO:0032580///Golgi cisterna membrane	GO:0003674///molecular_function+++GO:0008376///acetylgalactosaminyltransferase activity+++GO:0016740///transferase activity	GO:0008150///biological_process
100929	'Tyw1'	tRNA-yW synthesizing protein 1 homolog (S. cerevisiae)	0	0.04	32.15	0.09	0.1	0.49	10.73	0.226667	4.3085	0.293957						GO:0000166///nucleotide binding+++GO:0003824///catalytic activity+++GO:0010181///FMN binding+++GO:0016829///lyase activity+++GO:0046872///metal ion binding+++GO:0051536///iron-sulfur cluster binding+++GO:0051539///4 iron, 4 sulfur cluster binding+++GO:0102521///tRNA-4-demethylwyosine synthase activity	GO:0008033///tRNA processing+++GO:0031591///wybutosine biosynthetic process+++GO:0055114///oxidation-reduction process
100952	'Emilin1'	elastin microfibril interfacer 1	0.43	0.28	0.72	0.18	0.14	11.84	0.476667	4.05333	-3.36909	0.326056					GO:0005576///extracellular region+++GO:0005581///collagen trimer+++GO:0005615///extracellular space+++GO:0031012///extracellular matrix+++GO:0034668///integrin alpha4-beta1 complex+++GO:0062023///collagen-containing extracellular matrix+++GO:1990971///EMILIN complex	GO:0005515///protein binding+++GO:0030023///extracellular matrix constituent conferring elasticity+++GO:0042802///identical protein binding+++GO:0098640///integrin binding involved in cell-matrix adhesion	GO:0003180///aortic valve morphogenesis+++GO:0007155///cell adhesion+++GO:0007160///cell-matrix adhesion+++GO:0010628///positive regulation of gene expression+++GO:0010629///negative regulation of gene expression+++GO:0010811///positive regulation of cell-substrate adhesion+++GO:0016477///cell migration+++GO:0016525///negative regulation of angiogenesis+++GO:0030198///extracellular matrix organiz…	Emilin1
100972	'Rab28'	RAB28, member RAS oncogene family	30.64	128.28	141.28	4.3	49.87	74.6	100.067	42.9233	0.755238	0.934249		H00481///Cone-rod dystrophy and cone dystrophy			GO:0005737///cytoplasm+++GO:0005856///cytoskeleton+++GO:0005886///plasma membrane+++GO:0012505///endomembrane system+++GO:0016020///membrane+++GO:0035253///ciliary rootlet+++GO:0036064///ciliary basal body+++GO:0042995///cell projection	GO:0000166///nucleotide binding+++GO:0003924///GTPase activity+++GO:0005525///GTP binding+++GO:0019003///GDP binding	GO:0006886///intracellular protein transport+++GO:0032482///Rab protein signal transduction+++GO:1901998///toxin transport	Rab28
100978	'Nfxl1'	nuclear transcription factor, X-box binding-like 1	0.11	0	0	0	0	0.08	0.0366667	0.0266667	0.080555	0.995486					GO:0005634///nucleus+++GO:0016020///membrane+++GO:0016021///integral component of membrane	GO:0000977///RNA polymerase II regulatory region sequence-specific DNA binding+++GO:0000981///DNA-binding transcription factor activity, RNA polymerase II-specific+++GO:0003700///DNA-binding transcription factor activity+++GO:0008270///zinc ion binding	GO:0006355///regulation of transcription, DNA-templated+++GO:0006357///regulation of transcription by RNA polymerase II
100986	'Akap9'	A kinase (PRKA) anchor protein (yotiao) 9	0	0.04	6.89	0.07	37.05	5.69	2.31	14.27	-4.11716	0.348669		H00720///Long QT syndrome			GO:0000242///pericentriolar material+++GO:0005737///cytoplasm+++GO:0005794///Golgi apparatus+++GO:0005795///Golgi stack+++GO:0005801///cis-Golgi network+++GO:0005813///centrosome+++GO:0005815///microtubule organizing center+++GO:0005856///cytoskeleton+++GO:0008076///voltage-gated potassium channel complex+++GO:0036064///ciliary basal body+++GO:0043025///neuronal cell body+++GO:0043231///intracell…	GO:0005515///protein binding+++GO:0015459///potassium channel regulator activity+++GO:0034237///protein kinase A regulatory subunit binding+++GO:0044325///ion channel binding+++GO:0060090///molecular adaptor activity	GO:0007020///microtubule nucleation+++GO:0007165///signal transduction+++GO:0007194///negative regulation of adenylate cyclase activity+++GO:0007283///spermatogenesis+++GO:0031116///positive regulation of microtubule polymerization+++GO:0033138///positive regulation of peptidyl-serine phosphorylation+++GO:0051602///response to electrical stimulus+++GO:0051661///maintenance of centrosome location+…	Akap9
101023	'Zfp513'	zinc finger protein 513	80.09	0	33.31	0.22	1.48	29.89	37.8	10.53	1.49573	0.905141					GO:0005634///nucleus	GO:0000976///transcription regulatory region sequence-specific DNA binding+++GO:0003676///nucleic acid binding+++GO:0003677///DNA binding+++GO:0003700///DNA-binding transcription factor activity+++GO:0044212///transcription regulatory region DNA binding+++GO:0046872///metal ion binding	GO:0006355///regulation of transcription, DNA-templated+++GO:0060041///retina development in camera-type eye
101055670	'Heatr4'	HEAT repeat containing 4	0	0	3.16	0	0	0	1.05333	0	5.84408	0.299104					GO:0005575///cellular_component	GO:0016491///oxidoreductase activity	GO:0055114///oxidation-reduction process
101055671	'Lipo2'	lipase, member O2	0	0	5.81	0	0	0	1.93667	0	5.81171	0.304019					GO:0043231///intracellular membrane-bounded organelle	GO:0004771///sterol esterase activity+++GO:0016787///hydrolase activity+++GO:0016788///hydrolase activity, acting on ester bonds	GO:0006629///lipid metabolic process+++GO:0016042///lipid catabolic process+++GO:0016125///sterol metabolic process
101055672	'LOC101055672'	nuclear body protein SP140-like	0	0	0	0.23	0	0	0	0.0766667	-3.08469	0.864977
101055676	'LOC101055676'	protein FAM205A-2-like	0	0	1.05	0	0	0	0.35	0	2.9464	0.871557
101055754	'Gm2974'	predicted gene 2974	0.33	0	0	0	0	0	0.11	0	-0.157542	0.991332					GO:0005575///cellular_component	GO:0003674///molecular_function	GO:0008150///biological_process
101055758	'Gm7592'	predicted gene 7592	0	0	0	0.05	0	0	0	0.0166667	-2.0811	0.905141					GO:0005575///cellular_component	GO:0003674///molecular_function	GO:0008150///biological_process
101055806	'Gm10378'	predicted gene 10378	0	0	0	3.2	0	0	0	1.06667	-7.05243	0.161289					GO:0005575///cellular_component	GO:0003674///molecular_function	GO:0008150///biological_process
101055874	'Gm29737'	predicted gene, 29737	0	0.14	0	0	0.1	0.71	0.0466667	0.27	-2.03788	0.905141
101055907	'Gm15246'	predicted gene 15246	0	0	0	0	5.58	0	0	1.86	-22.2666	1.94e-10
101055987	'Gm29758'	predicted gene, 29758	0	0	0	0	0.14	0	0	0.0466667	-2.0811	0.905141
101056032	'Gm9831'	predicted gene 9831	0.2	0.01	0.03	0.09	0.05	0.68	0.08	0.273333	-2.34599	0.631624
101056047	'Gm28455'	predicted gene 28455	0.61	0.03	0.22	0.03	0.3	0.07	0.286667	0.133333	0.218435	0.991332
101056144	'Gm13302'	transmembrane protein C9orf144B homolog	40.78	0.61	0	0.19	0.71	0.57	13.7967	0.49	4.27769	0.276256
101056232	'Gm29804'	predicted gene, 29804	0.43	32.71	8.56	0.13	0	67.65	13.9	22.5933	-0.561989	0.981552
101095	'Zfp282'	zinc finger protein 282	3.65	0.04	0.07	0.06	0.18	0	1.25333	0.08	2.97407	0.585409	05168///Herpes simplex virus 1 infection	H00513///Transient neonatal diabetes mellitus+++H01852///Postaxial polydactyly				GO:0003674///molecular_function+++GO:0003676///nucleic acid binding+++GO:0046872///metal ion binding	GO:0006355///regulation of transcription, DNA-templated+++GO:0008150///biological_process
101100	'Ttll3'	tubulin tyrosine ligase-like family, member 3	0.94	72.33	0	0	0.05	0	24.4233	0.0166667	9.7721	0.0126061					GO:0005737///cytoplasm+++GO:0005856///cytoskeleton+++GO:0005874///microtubule+++GO:0005929///cilium+++GO:0005930///axoneme+++GO:0015630///microtubule cytoskeleton+++GO:0042995///cell projection	GO:0000166///nucleotide binding+++GO:0005524///ATP binding+++GO:0016874///ligase activity+++GO:0070735///protein-glycine ligase activity+++GO:0070736///protein-glycine ligase activity, initiating	GO:0006464///cellular protein modification process+++GO:0018094///protein polyglycylation+++GO:0035082///axoneme assembly+++GO:0060271///cilium assembly
101113	'Snx21'	sorting nexin family member 21	54.77	0.2	27.77	0.77	1.08	54.14	27.58	18.6633	0.583297	0.970812					GO:0005768///endosome+++GO:0016020///membrane+++GO:0030659///cytoplasmic vesicle membrane+++GO:0031410///cytoplasmic vesicle+++GO:0031901///early endosome membrane	GO:0005546///phosphatidylinositol-4,5-bisphosphate binding+++GO:0008289///lipid binding+++GO:0032266///phosphatidylinositol-3-phosphate binding+++GO:0035091///phosphatidylinositol binding	GO:0008150///biological_process+++GO:0015031///protein transport
101118	'Tmem168'	transmembrane protein 168	0.28	7.52	0.18	0.03	0.11	0.14	2.66	0.0933333	4.5068	0.176781					GO:0016020///membrane+++GO:0016021///integral component of membrane+++GO:0030133///transport vesicle	GO:0003674///molecular_function	GO:0008150///biological_process
101122	'Rpusd3'	RNA pseudouridylate synthase domain containing 3	174.89	88.59	30.14	0	4.76	0	97.8733	1.58667	5.17352	0.151964					GO:0005739///mitochondrion+++GO:0005759///mitochondrial matrix	GO:0003723///RNA binding+++GO:0009982///pseudouridine synthase activity+++GO:0016853///isomerase activity	GO:0001522///pseudouridine synthesis+++GO:0006397///mRNA processing+++GO:0009451///RNA modification+++GO:0070131///positive regulation of mitochondrial translation
101142	'Itfg2'	integrin alpha FG-GAP repeat containing 2	0	0.07	0.16	0	0.15	24.75	0.0766667	8.3	-7.30124	0.0442737					GO:0005654///nucleoplasm+++GO:0005764///lysosome+++GO:0005765///lysosomal membrane+++GO:0005829///cytosol+++GO:0016020///membrane+++GO:0140007///KICSTOR complex	GO:0003674///molecular_function	GO:0002314///germinal center B cell differentiation+++GO:0032006///regulation of TOR signaling+++GO:0034198///cellular response to amino acid starvation+++GO:0042149///cellular response to glucose starvation+++GO:1904262///negative regulation of TORC1 signaling	Itfg2
101148	'Bmt2'	base methyltransferase of 25S rRNA 2	34.76	0.08	39.38	2.58	100.22	38.74	24.74	47.18	-1.95591	0.769097					GO:0005730///nucleolus+++GO:0140007///KICSTOR complex+++GO:1990130///GATOR1 complex	GO:0008168///methyltransferase activity+++GO:0016433///rRNA (adenine) methyltransferase activity+++GO:0016740///transferase activity+++GO:1904047///S-adenosyl-L-methionine binding	GO:0031167///rRNA methylation+++GO:0032259///methylation+++GO:0034198///cellular response to amino acid starvation+++GO:1904262///negative regulation of TORC1 signaling
101185	'Pot1a'	protection of telomeres 1A	0.14	0.12	0.06	0.46	0.06	0	0.106667	0.173333	-1.87131	0.853756					GO:0000781///chromosome, telomeric region+++GO:0000783///nuclear telomere cap complex+++GO:0000784///nuclear chromosome, telomeric region+++GO:0005634///nucleus+++GO:0005654///nucleoplasm+++GO:0005694///chromosome+++GO:0070187///shelterin complex	GO:0003677///DNA binding+++GO:0005515///protein binding+++GO:0010521///telomerase inhibitor activity+++GO:0017151///DEAD/H-box RNA helicase binding+++GO:0042162///telomeric DNA binding+++GO:0043047///single-stranded telomeric DNA binding+++GO:0061821///telomeric D-loop binding+++GO:0098505///G-rich strand telomeric DNA binding+++GO:1905773///8-hydroxy-2'-deoxyguanosine DNA binding+++GO:1990955///…	GO:0000723///telomere maintenance+++GO:0007004///telomere maintenance via telomerase+++GO:0016233///telomere capping+++GO:0031627///telomeric loop formation+++GO:0032202///telomere assembly+++GO:0032210///regulation of telomere maintenance via telomerase+++GO:0032211///negative regulation of telomere maintenance via telomerase+++GO:0032212///positive regulation of telomere maintenance via telomer…
101187	'Parp11'	poly (ADP-ribose) polymerase family, member 11	0.05	3.8	7.73	0.04	0	0	3.86	0.0133333	6.48946	0.0733904					GO:0005634///nucleus+++GO:0005635///nuclear envelope+++GO:0005643///nuclear pore+++GO:0005654///nucleoplasm+++GO:0005829///cytosol+++GO:0016604///nuclear body	GO:0003950///NAD+ ADP-ribosyltransferase activity+++GO:0016740///transferase activity+++GO:0016757///transferase activity, transferring glycosyl groups+++GO:1990404///protein ADP-ribosylase activity	GO:0006471///protein ADP-ribosylation+++GO:0006998///nuclear envelope organization+++GO:0007283///spermatogenesis+++GO:0015031///protein transport+++GO:0030154///cell differentiation+++GO:0051028///mRNA transport+++GO:0070213///protein auto-ADP-ribosylation
101197	'Zfp956'	zinc finger protein 956	0.14	0	20.67	49.68	0	0.1	6.93667	16.5933	-3.25058	0.651898	05168///Herpes simplex virus 1 infection	H00513///Transient neonatal diabetes mellitus+++H01852///Postaxial polydactyly				GO:0003676///nucleic acid binding+++GO:0046872///metal ion binding	GO:0006355///regulation of transcription, DNA-templated
101206	'Tada3'	transcriptional adaptor 3	133.31	36.57	125.96	0.08	3.2	0.97	98.6133	1.41667	5.23444	0.0441521	05165///Human papillomavirus infection				GO:0000124///SAGA complex+++GO:0005622///intracellular+++GO:0005634///nucleus+++GO:0005654///nucleoplasm+++GO:0005671///Ada2/Gcn5/Ada3 transcription activator complex+++GO:0030914///STAGA complex+++GO:0033276///transcription factor TFTC complex+++GO:0072686///mitotic spindle	GO:0003713///transcription coactivator activity+++GO:0004402///histone acetyltransferase activity+++GO:0005515///protein binding+++GO:0016922///nuclear receptor binding+++GO:0019904///protein domain specific binding+++GO:0030374///nuclear receptor transcription coactivator activity	GO:0000278///mitotic cell cycle+++GO:0001932///regulation of protein phosphorylation+++GO:0006357///regulation of transcription by RNA polymerase II+++GO:0010628///positive regulation of gene expression+++GO:0031063///regulation of histone deacetylation+++GO:0031647///regulation of protein stability+++GO:0043966///histone H3 acetylation+++GO:0043967///histone H4 acetylation+++GO:0045893///positiv…
101214	'Tra2a'	transformer 2 alpha	72.93	10.73	56.87	63.92	4.29	3.32	46.8433	23.8433	-0.487361	0.975305	03040///Spliceosome				GO:0005634///nucleus+++GO:0005654///nucleoplasm+++GO:0005681///spliceosomal complex+++GO:0005730///nucleolus+++GO:0043231///intracellular membrane-bounded organelle+++GO:1990904///ribonucleoprotein complex	GO:0003676///nucleic acid binding+++GO:0003723///RNA binding+++GO:0005515///protein binding+++GO:0042802///identical protein binding	GO:0000398///mRNA splicing, via spliceosome+++GO:0006397///mRNA processing+++GO:0008380///RNA splicing+++GO:0048026///positive regulation of mRNA splicing, via spliceosome+++GO:0051252///regulation of RNA metabolic process
101240	'Wdr91'	WD repeat domain 91	10.1	0.09	98.06	0.05	0.31	66.12	36.0833	22.16	-0.0227422	0.997372					GO:0005768///endosome+++GO:0005829///cytosol+++GO:0016020///membrane+++GO:0031313///extrinsic component of endosome membrane+++GO:0031901///early endosome membrane+++GO:0031902///late endosome membrane	GO:0035014///phosphatidylinositol 3-kinase regulator activity	GO:0043551///regulation of phosphatidylinositol 3-kinase activity+++GO:0045022///early endosome to late endosome transport+++GO:1903362///regulation of cellular protein catabolic process	Wdr91
101314	'Brk1'	BRICK1, SCAR/WAVE actin-nucleating complex subunit	191.69	265.62	119.27	237.39	126.62	136.13	192.193	166.713	-0.631618	0.952474	04810///Regulation of actin cytoskeleton+++05130///Pathogenic Escherichia coli infection				GO:0005737///cytoplasm+++GO:0005856///cytoskeleton+++GO:0030027///lamellipodium+++GO:0031209///SCAR complex	GO:0042802///identical protein binding+++GO:0044877///protein-containing complex binding+++GO:0048365///Rac GTPase binding	GO:0001701///in utero embryonic development+++GO:0007015///actin filament organization+++GO:0008064///regulation of actin polymerization or depolymerization+++GO:0008284///positive regulation of cell proliferation+++GO:0010592///positive regulation of lamellipodium assembly+++GO:0016601///Rac protein signal transduction+++GO:0030036///actin cytoskeleton organization+++GO:0031334///positive regula…
101351	'Eogt'	EGF domain-specific O-linked N-acetylglucosamine (GlcNAc) transferase	0	0.04	0.12	27.03	68.87	0.07	0.0533333	31.99	-10.5455	0.000279	00514///Other types of O-glycan biosynthesis	H01413///Adams-Oliver syndrome		R09304///No_INFO UDP-N-acetyl-D-glucosamine + [Protein]-L-serine <=> UDP + G12573+++R09676///UDP-N-acetyl-D-glucosamine:protein-O-beta-N-acetyl-D-glucosaminyl transferase UDP-N-acetyl-alpha-D-glucosamine + [Protein]-L-serine <=> UDP + [Protein]-3-O-(N-acetyl-D-glucosaminyl)-L-serine	GO:0005783///endoplasmic reticulum+++GO:0005788///endoplasmic reticulum lumen	GO:0016262///protein N-acetylglucosaminyltransferase activity+++GO:0016740///transferase activity+++GO:0016757///transferase activity, transferring glycosyl groups+++GO:0097363///protein O-GlcNAc transferase activity	GO:0006493///protein O-linked glycosylation+++GO:0097370///protein O-GlcNAcylation via threonine
101359	'Prrt4'	proline-rich transmembrane protein 4	0.66	47.94	0	0	0.05	0	16.2	0.0166667	9.52155	0.0147824					GO:0005575///cellular_component+++GO:0016020///membrane+++GO:0016021///integral component of membrane	GO:0003674///molecular_function	GO:0008150///biological_process
101401	'Adamts9'	a disintegrin-like and metallopeptidase (reprolysin type) with thrombospondin type 1 motif, 9	0	0	0	0	0	0.03	0	0.01	-2.0811	0.905141		H00409///Type 2 diabetes mellitus			GO:0005615///extracellular space+++GO:0005783///endoplasmic reticulum+++GO:0009986///cell surface+++GO:0031012///extracellular matrix+++GO:0043231///intracellular membrane-bounded organelle	GO:0004175///endopeptidase activity+++GO:0004222///metalloendopeptidase activity+++GO:0008237///metallopeptidase activity+++GO:0008270///zinc ion binding	GO:0003179///heart valve morphogenesis+++GO:0003229///ventricular cardiac muscle tissue development+++GO:0006508///proteolysis+++GO:0009617///response to bacterium+++GO:0010596///negative regulation of endothelial cell migration+++GO:0030198///extracellular matrix organization+++GO:0035909///aorta morphogenesis+++GO:0045636///positive regulation of melanocyte differentiation+++GO:0048070///regula…
101437	'Dhx32'	DEAH (Asp-Glu-Ala-His) box polypeptide 32	0.13	0.16	65.71	0.06	31.68	0.6	22	10.78	-0.210563	0.991332					GO:0005622///intracellular+++GO:0005634///nucleus+++GO:0005681///spliceosomal complex+++GO:0005739///mitochondrion	GO:0000166///nucleotide binding+++GO:0003723///RNA binding+++GO:0003724///RNA helicase activity+++GO:0004386///helicase activity+++GO:0005524///ATP binding+++GO:0016787///hydrolase activity
101471	'Phrf1'	PHD and ring finger domains 1	0.38	0.06	0.03	0.34	0	4.31	0.156667	1.55	-3.56881	0.380025					GO:0005634///nucleus	GO:0019904///protein domain specific binding+++GO:0046872///metal ion binding+++GO:0070063///RNA polymerase binding	GO:0006366///transcription by RNA polymerase II+++GO:0006397///mRNA processing
101476	'Plekha1'	pleckstrin homology domain containing, family A (phosphoinositide binding specific) member 1	198.66	0.21	4.27	0.34	54.52	0.08	67.7133	18.3133	1.04558	0.934249					GO:0005634///nucleus+++GO:0005654///nucleoplasm+++GO:0005737///cytoplasm+++GO:0005829///cytosol+++GO:0005886///plasma membrane+++GO:0016020///membrane+++GO:0032587///ruffle membrane	GO:0008289///lipid binding+++GO:0030165///PDZ domain binding+++GO:0043325///phosphatidylinositol-3,4-bisphosphate binding	GO:0001553///luteinization+++GO:0007283///spermatogenesis+++GO:0008209///androgen metabolic process+++GO:0008210///estrogen metabolic process+++GO:0008585///female gonad development+++GO:0009791///post-embryonic development+++GO:0014065///phosphatidylinositol 3-kinase signaling+++GO:0031529///ruffle organization+++GO:0033327///Leydig cell differentiation+++GO:0035264///multicellular organism grow…	Plekha1
101488	'Slco2b1'	solute carrier organic anion transporter family, member 2b1	0	0.03	0.09	0	0.04	0.07	0.04	0.0366667	-0.681706	0.988372					GO:0005886///plasma membrane+++GO:0005887///integral component of plasma membrane+++GO:0009925///basal plasma membrane+++GO:0009986///cell surface+++GO:0016020///membrane+++GO:0016021///integral component of membrane+++GO:0016324///apical plasma membrane	GO:0005215///transporter activity+++GO:0008514///organic anion transmembrane transporter activity+++GO:0015125///bile acid transmembrane transporter activity+++GO:0015347///sodium-independent organic anion transmembrane transporter activity	GO:0001889///liver development+++GO:0006811///ion transport+++GO:0015711///organic anion transport+++GO:0015721///bile acid and bile salt transport+++GO:0043252///sodium-independent organic anion transport+++GO:0055085///transmembrane transport+++GO:0071718///sodium-independent icosanoid transport	Slco2b1
101488143	'Hbb-bt'	hemoglobin, beta adult t chain	236.69	133.61	0	281.33	5.37	0	123.433	95.5667	-0.77061	0.970812	05143///African trypanosomiasis+++05144///Malaria	H00228///Thalassemia+++H00229///Sickle cell anemia			GO:0005615///extracellular space+++GO:0005833///hemoglobin complex+++GO:0031838///haptoglobin-hemoglobin complex+++GO:0043209///myelin sheath	GO:0004601///peroxidase activity+++GO:0005344///oxygen carrier activity+++GO:0019825///oxygen binding+++GO:0020037///heme binding+++GO:0030492///hemoglobin binding+++GO:0031720///haptoglobin binding+++GO:0031721///hemoglobin alpha binding+++GO:0031722///hemoglobin beta binding+++GO:0043177///organic acid binding+++GO:0044877///protein-containing complex binding+++GO:0046872///metal ion binding	GO:0010999///regulation of eIF2 alpha phosphorylation by heme+++GO:0015671///oxygen transport+++GO:0030097///hemopoiesis+++GO:0042744///hydrogen peroxide catabolic process+++GO:0048821///erythrocyte development+++GO:0098869///cellular oxidant detoxification	Hbb-bt
101489	'Ric8a'	RIC8 guanine nucleotide exchange factor A	8.35	174.58	8.97	84.62	0.33	124.43	63.9667	69.7933	-0.470238	0.983807					GO:0005737///cytoplasm+++GO:0005829///cytosol+++GO:0005886///plasma membrane+++GO:0016020///membrane	GO:0001965///G-protein alpha-subunit binding+++GO:0005085///guanyl-nucleotide exchange factor activity+++GO:0005096///GTPase activator activity+++GO:0005515///protein binding	GO:0001701///in utero embryonic development+++GO:0001944///vasculature development+++GO:0007186///G protein-coupled receptor signaling pathway+++GO:0007193///adenylate cyclase-inhibiting G protein-coupled receptor signaling pathway+++GO:0007369///gastrulation+++GO:0008277///regulation of G protein-coupled receptor signaling pathway+++GO:0008542///visual learning+++GO:0009416///response to light s…	Ric8a
101490	'Inpp5f'	inositol polyphosphate-5-phosphatase F	10.5	118.94	122.69	295.97	17.75	69.39	84.0433	127.703	-1.79677	0.773549	00562///Inositol phosphate metabolism+++04070///Phosphatidylinositol signaling system			R11680///No_INFO 1-Phosphatidyl-1D-myo-inositol 4-phosphate + H2O <=> 1-Phosphatidyl-D-myo-inositol + Orthophosphate	GO:0005737///cytoplasm+++GO:0005768///endosome+++GO:0005769///early endosome+++GO:0005905///clathrin-coated pit+++GO:0016020///membrane+++GO:0016021///integral component of membrane+++GO:0030424///axon+++GO:0030425///dendrite+++GO:0043025///neuronal cell body+++GO:0043231///intracellular membrane-bounded organelle+++GO:0045334///clathrin-coated endocytic vesicle+++GO:0055037///recycling endosome	GO:0005515///protein binding+++GO:0008934///inositol monophosphate 1-phosphatase activity+++GO:0016787///hydrolase activity+++GO:0034595///phosphatidylinositol phosphate 5-phosphatase activity+++GO:0034596///phosphatidylinositol phosphate 4-phosphatase activity+++GO:0042578///phosphoric ester hydrolase activity+++GO:0042803///protein homodimerization activity+++GO:0043812///phosphatidylinositol-4…	GO:0001921///positive regulation of receptor recycling+++GO:0008344///adult locomotory behavior+++GO:0014898///cardiac muscle hypertrophy in response to stress+++GO:0031161///phosphatidylinositol catabolic process+++GO:0033137///negative regulation of peptidyl-serine phosphorylation+++GO:0042532///negative regulation of tyrosine phosphorylation of STAT protein+++GO:0046856///phosphatidylinositol …	Inpp5f
101497	'Plekhg2'	pleckstrin homology domain containing, family G (with RhoGef domain) member 2	0	0.05	0.16	0.03	0	0.25	0.07	0.0933333	-1.06307	0.945562						GO:0005085///guanyl-nucleotide exchange factor activity+++GO:0005089///Rho guanyl-nucleotide exchange factor activity	GO:0030833///regulation of actin filament polymerization+++GO:0035023///regulation of Rho protein signal transduction
101502	'Hsd3b7'	hydroxy-delta-5-steroid dehydrogenase, 3 beta- and steroid delta-isomerase 7	0.55	0.46	1.44	206.11	0.48	0.17	0.816667	68.92	-7.94567	0.00907167	00120///Primary bile acid biosynthesis	H00628///Congenital bile acid synthesis defect	M00104///Bile acid biosynthesis, cholesterol => cholate/chenodeoxycholate	R04263///7alpha-Hydroxycholesterol:NAD+ 3-oxidoreductase 7alpha-Hydroxycholesterol + NAD+ <=> 7alpha-Hydroxycholest-4-en-3-one + NADH + H++++R08721///(24S)-cholest-5-ene-3beta,7alpha,24-triol:NAD+ 3-oxidoreductase (24S)-Cholest-5-ene-3beta,7alpha,24-triol + NAD+ <=> 7alpha,24-Dihydroxy-4-cholesten-3-one + NADH + H++++R08723///cholest-5-ene-3beta,7alpha,25-triol:NAD+ 3-oxidoreductase Cholest-5-ene…	GO:0005783///endoplasmic reticulum+++GO:0005789///endoplasmic reticulum membrane+++GO:0005811///lipid droplet+++GO:0016020///membrane+++GO:0016021///integral component of membrane+++GO:0043231///intracellular membrane-bounded organelle	GO:0003854///3-beta-hydroxy-delta5-steroid dehydrogenase activity+++GO:0016491///oxidoreductase activity+++GO:0016616///oxidoreductase activity, acting on the CH-OH group of donors, NAD or NADP as acceptor+++GO:0047016///cholest-5-ene-3-beta,7-alpha-diol 3-beta-dehydrogenase activity	GO:0001558///regulation of cell growth+++GO:0006694///steroid biosynthetic process+++GO:0006707///cholesterol catabolic process+++GO:0035754///B cell chemotaxis+++GO:0055114///oxidation-reduction process	Hsd3b7
101513	'Mob2'	MOB kinase activator 2	5.47	98.52	111.68	0	0.36	0.85	71.89	0.403333	7.05179	0.00967279					GO:0005634///nucleus+++GO:0005654///nucleoplasm+++GO:0005730///nucleolus+++GO:0005737///cytoplasm+++GO:0005829///cytosol+++GO:0044306///neuron projection terminus+++GO:0048471///perinuclear region of cytoplasm	GO:0003674///molecular_function+++GO:0046872///metal ion binding	GO:0001934///positive regulation of protein phosphorylation+++GO:0010976///positive regulation of neuron projection development+++GO:0030036///actin cytoskeleton organization	Mob2
101533	'Klk9'	kallikrein related-peptidase 9	0	0	0	0	0.15	0	0	0.05	-2.0811	0.905141					GO:0030141///secretory granule	GO:0003674///molecular_function+++GO:0004252///serine-type endopeptidase activity	GO:0008150///biological_process
101540	'Prkd2'	protein kinase D2	0.06	0.07	14.96	0	0.1	6.98	5.03	2.36	0.336342	0.991332	04015///Rap1 signaling pathway+++04925///Aldosterone synthesis and secretion				GO:0005634///nucleus+++GO:0005654///nucleoplasm+++GO:0005737///cytoplasm+++GO:0005794///Golgi apparatus+++GO:0005829///cytosol+++GO:0005886///plasma membrane+++GO:0016020///membrane	GO:0000166///nucleotide binding+++GO:0004672///protein kinase activity+++GO:0004674///protein serine/threonine kinase activity+++GO:0004697///protein kinase C activity+++GO:0004698///calcium-dependent protein kinase C activity+++GO:0005080///protein kinase C binding+++GO:0005524///ATP binding+++GO:0016301///kinase activity+++GO:0016740///transferase activity+++GO:0046872///metal ion binding	GO:0001525///angiogenesis+++GO:0001938///positive regulation of endothelial cell proliferation+++GO:0002250///adaptive immune response+++GO:0002376///immune system process+++GO:0006468///protein phosphorylation+++GO:0007155///cell adhesion+++GO:0008219///cell death+++GO:0010595///positive regulation of endothelial cell migration+++GO:0016310///phosphorylation+++GO:0018105///peptidyl-serine phosph…	Prkd2
101544	'Zfp575'	zinc finger protein 575	130.2	24.51	5.86	0.17	5.65	58.19	53.5233	21.3367	1.43449	0.878687					GO:0005634///nucleus	GO:0003676///nucleic acid binding+++GO:0003677///DNA binding+++GO:0046872///metal ion binding	GO:0008150///biological_process
101565	'Ccp110'	centriolar coiled coil protein 110	0	0.07	13.85	0	0	0	4.64	0	7.99089	0.0629241					GO:0005737///cytoplasm+++GO:0005813///centrosome+++GO:0005814///centriole+++GO:0005815///microtubule organizing center+++GO:0005856///cytoskeleton+++GO:0005929///cilium+++GO:0032991///protein-containing complex+++GO:0042995///cell projection	GO:0005515///protein binding	GO:0007099///centriole replication+++GO:0030030///cell projection organization+++GO:0032053///ciliary basal body organization+++GO:0032465///regulation of cytokinesis+++GO:0045724///positive regulation of cilium assembly+++GO:0051298///centrosome duplication+++GO:1902018///negative regulation of cilium assembly+++GO:1903723///negative regulation of centriole elongation	Ccp110
101568	'Vrk3'	vaccinia related kinase 3	2.22	285.07	44.23	0.08	0.1	0.34	110.507	0.173333	9.10873	0.000657		H00897///Pontocerebellar hypoplasia			GO:0005634///nucleus+++GO:0005654///nucleoplasm+++GO:0005730///nucleolus+++GO:0005737///cytoplasm+++GO:0043231///intracellular membrane-bounded organelle	GO:0000166///nucleotide binding+++GO:0004672///protein kinase activity+++GO:0004674///protein serine/threonine kinase activity+++GO:0005524///ATP binding+++GO:0019903///protein phosphatase binding	GO:0006468///protein phosphorylation+++GO:0016055///Wnt signaling pathway+++GO:0018105///peptidyl-serine phosphorylation+++GO:0032516///positive regulation of phosphoprotein phosphatase activity+++GO:0070373///negative regulation of ERK1 and ERK2 cascade
101592	'Efl1'	elongation factor like GTPase 1	0.05	0	0	2.09	0	0.16	0.0166667	0.75	-6.96467	0.0902012	03008///Ribosome biogenesis in eukaryotes	H00439///Shwachman-Diamond syndrome			GO:0005829///cytosol+++GO:1990904///ribonucleoprotein complex	GO:0000166///nucleotide binding+++GO:0003746///translation elongation factor activity+++GO:0003924///GTPase activity+++GO:0005525///GTP binding+++GO:0043022///ribosome binding	GO:0006412///translation+++GO:0006414///translational elongation+++GO:0042254///ribosome biogenesis+++GO:0042256///mature ribosome assembly+++GO:0046039///GTP metabolic process
101602	'AI467606'	expressed sequence AI467606	0	0	0	0.07	0	0	0	0.0233333	-2.0811	0.905141					GO:0005575///cellular_component+++GO:0016020///membrane+++GO:0016021///integral component of membrane	GO:0003674///molecular_function	GO:0008150///biological_process	AI467606
101604	'E430018J23Rik'	RIKEN cDNA E430018J23 gene	0.09	0.11	5.18	0.33	86.98	71.72	1.79333	53.01	-6.06914	0.0421993	05168///Herpes simplex virus 1 infection	H00513///Transient neonatal diabetes mellitus+++H01852///Postaxial polydactyly				GO:0003676///nucleic acid binding+++GO:0046872///metal ion binding	GO:0006355///regulation of transcription, DNA-templated
101612	'Grwd1'	glutamate-rich WD repeat containing 1	134.82	0.06	130.82	0	2.14	0.47	88.5667	0.87	5.61147	0.109433					GO:0005634///nucleus+++GO:0005654///nucleoplasm+++GO:0005694///chromosome+++GO:0005730///nucleolus+++GO:0005829///cytosol+++GO:0032991///protein-containing complex	GO:0003682///chromatin binding+++GO:0003688///DNA replication origin binding+++GO:0042393///histone binding	GO:0006260///DNA replication+++GO:0006334///nucleosome assembly+++GO:0006337///nucleosome disassembly
101631	'Pwwp2b'	PWWP domain containing 2B	0	0.1	0	0	0.07	0	0.0333333	0.0233333	-0.180424	0.991332					GO:0005654///nucleoplasm	GO:0003674///molecular_function	GO:0008150///biological_process	Pwwp2b
101685	'Spty2d1'	SPT2 chromatin protein domain containing 1	195.1	90.05	38.34	162.06	4.26	0	107.83	55.44	-0.279213	0.991332					GO:0005634///nucleus+++GO:0005654///nucleoplasm+++GO:0005730///nucleolus	GO:0001042///RNA polymerase I core binding+++GO:0003677///DNA binding+++GO:0042393///histone binding	GO:0006334///nucleosome assembly+++GO:0006355///regulation of transcription, DNA-templated+++GO:0010847///regulation of chromatin assembly+++GO:0043486///histone exchange
101700	'Trim68'	tripartite motif-containing 68	0	0	0	0	0	0.12	0	0.04	-2.0811	0.905141					GO:0005634///nucleus+++GO:0005654///nucleoplasm+++GO:0005730///nucleolus+++GO:0005737///cytoplasm+++GO:0005794///Golgi apparatus+++GO:0005829///cytosol+++GO:0048471///perinuclear region of cytoplasm	GO:0004842///ubiquitin-protein transferase activity+++GO:0008270///zinc ion binding+++GO:0016740///transferase activity+++GO:0035035///histone acetyltransferase binding+++GO:0046872///metal ion binding+++GO:0050681///androgen receptor binding+++GO:0061630///ubiquitin protein ligase activity	GO:0010468///regulation of gene expression+++GO:0016567///protein ubiquitination+++GO:0045087///innate immune response+++GO:0051865///protein autoubiquitination+++GO:0060765///regulation of androgen receptor signaling pathway
101706	'Numa1'	nuclear mitotic apparatus protein 1	0.83	0.09	14.88	20.16	0.04	0.31	5.26667	6.83667	-2.2875	0.741495					GO:0000139///Golgi membrane+++GO:0000922///spindle pole+++GO:0005623///cell+++GO:0005634///nucleus+++GO:0005654///nucleoplasm+++GO:0005694///chromosome+++GO:0005737///cytoplasm+++GO:0005813///centrosome+++GO:0005815///microtubule organizing center+++GO:0005829///cytosol+++GO:0005856///cytoskeleton+++GO:0005874///microtubule+++GO:0005876///spindle microtubule+++GO:0005886///plasma membrane+++GO:00…	GO:0008017///microtubule binding+++GO:0008022///protein C-terminus binding+++GO:0008289///lipid binding+++GO:0015631///tubulin binding+++GO:0019904///protein domain specific binding+++GO:0035091///phosphatidylinositol binding+++GO:0044877///protein-containing complex binding+++GO:0051010///microtubule plus-end binding+++GO:0051011///microtubule minus-end binding+++GO:0070840///dynein complex bind…	GO:0000132///establishment of mitotic spindle orientation+++GO:0001578///microtubule bundle formation+++GO:0007049///cell cycle+++GO:0007059///chromosome segregation+++GO:0030513///positive regulation of BMP signaling pathway+++GO:0030953///astral microtubule organization+++GO:0031116///positive regulation of microtubule polymerization+++GO:0032388///positive regulation of intracellular transport…
101739	'Psip1'	PC4 and SFRS1 interacting protein 1	407.74	310.5	134.09	154.79	8.66	97.83	284.11	87.0933	0.846192	0.920497					GO:0000790///nuclear chromatin+++GO:0005634///nucleus+++GO:0005654///nucleoplasm+++GO:0005720///nuclear heterochromatin+++GO:0034399///nuclear periphery+++GO:0035327///transcriptionally active chromatin	GO:0003677///DNA binding+++GO:0003682///chromatin binding+++GO:0003713///transcription coactivator activity+++GO:0033613///activating transcription factor binding+++GO:0097100///supercoiled DNA binding	GO:0000395///mRNA 5'-splice site recognition+++GO:0006979///response to oxidative stress+++GO:0009408///response to heat+++GO:0045944///positive regulation of transcription by RNA polymerase II	Psip1
101772	'Ano1'	anoctamin 1, calcium activated chloride channel	0.19	0	0.18	0.07	0	0.12	0.123333	0.0633333	-0.143991	0.991332					GO:0005654///nucleoplasm+++GO:0005737///cytoplasm+++GO:0005886///plasma membrane+++GO:0005887///integral component of plasma membrane+++GO:0009897///external side of plasma membrane+++GO:0016020///membrane+++GO:0016021///integral component of membrane+++GO:0016324///apical plasma membrane+++GO:0034707///chloride channel complex+++GO:0045121///membrane raft	GO:0005102///signaling receptor binding+++GO:0005227///calcium activated cation channel activity+++GO:0005229///intracellular calcium activated chloride channel activity+++GO:0005247///voltage-gated chloride channel activity+++GO:0005254///chloride channel activity+++GO:0005515///protein binding+++GO:0015111///iodide transmembrane transporter activity+++GO:0017128///phospholipid scramblase activi…	GO:0006811///ion transport+++GO:0006812///cation transport+++GO:0006821///chloride transport+++GO:0007200///phospholipase C-activating G protein-coupled receptor signaling pathway+++GO:0007275///multicellular organism development+++GO:0015705///iodide transport+++GO:0034605///cellular response to heat+++GO:0035774///positive regulation of insulin secretion involved in cellular response to glucose…	Ano1
101809	'Spred3'	sprouty-related EVH1 domain containing 3	3.21	0	0	0.41	128.07	0	1.07	42.8267	-6.20645	0.193399		H01986///Legius syndrome			GO:0005886///plasma membrane+++GO:0016020///membrane	GO:0005173///stem cell factor receptor binding+++GO:0019901///protein kinase binding	GO:0000188///inactivation of MAPK activity+++GO:0007275///multicellular organism development+++GO:0009966///regulation of signal transduction+++GO:0010719///negative regulation of epithelial to mesenchymal transition+++GO:0010801///negative regulation of peptidyl-threonine phosphorylation+++GO:0030512///negative regulation of transforming growth factor beta receptor signaling pathway+++GO:0043517…
101831	'Faap24'	Fanconi anemia core complex associated protein 24	0	0	36.02	0.08	0	0.34	12.0067	0.14	5.31118	0.260019	03460///Fanconi anemia pathway				GO:0005634///nucleus+++GO:0005654///nucleoplasm+++GO:0043231///intracellular membrane-bounded organelle+++GO:0043240///Fanconi anaemia nuclear complex	GO:0003677///DNA binding+++GO:0003682///chromatin binding	GO:0006281///DNA repair+++GO:0006974///cellular response to DNA damage stimulus+++GO:0008150///biological_process+++GO:0036297///interstrand cross-link repair
101835	'AW146154'	expressed sequence AW146154	0	0.03	0	0	0	0	0.01	0	-0.157542	0.991332	05168///Herpes simplex virus 1 infection	H00513///Transient neonatal diabetes mellitus+++H01852///Postaxial polydactyly			GO:0005634///nucleus	GO:0003676///nucleic acid binding+++GO:0046872///metal ion binding	GO:0006355///regulation of transcription, DNA-templated+++GO:0010468///regulation of gene expression
101861	'Ints4'	integrator complex subunit 4	0.41	42.38	69.09	0.04	0.15	0.36	37.2933	0.183333	7.03204	0.00815841					GO:0005634///nucleus+++GO:0005730///nucleolus+++GO:0032039///integrator complex	GO:0003674///molecular_function	GO:0016180///snRNA processing
101867	'Rrp8'	ribosomal RNA processing 8, methyltransferase, homolog (yeast)	0	0.04	0.13	0	0.06	0.4	0.0566667	0.153333	-2.00753	0.880451					GO:0005634///nucleus+++GO:0005654///nucleoplasm+++GO:0005677///chromatin silencing complex+++GO:0005730///nucleolus+++GO:0005829///cytosol+++GO:0005886///plasma membrane+++GO:0033553///rDNA heterochromatin	GO:0008168///methyltransferase activity+++GO:0016740///transferase activity+++GO:0035064///methylated histone binding	GO:0000183///chromatin silencing at rDNA+++GO:0006325///chromatin organization+++GO:0006364///rRNA processing+++GO:0032259///methylation+++GO:0042149///cellular response to glucose starvation+++GO:0046015///regulation of transcription by glucose+++GO:0071158///positive regulation of cell cycle arrest+++GO:0072332///intrinsic apoptotic signaling pathway by p53 class mediator
101869	'Unc45a'	unc-45 myosin chaperone A	117.72	4.68	75.62	228.86	78.09	2.63	66.0067	103.193	-2.1436	0.699786		H01202///Cataract			GO:0005634///nucleus+++GO:0005737///cytoplasm+++GO:0005794///Golgi apparatus+++GO:0005829///cytosol+++GO:0016020///membrane+++GO:0016021///integral component of membrane+++GO:0016607///nuclear speck+++GO:0048471///perinuclear region of cytoplasm	GO:0005515///protein binding+++GO:0051879///Hsp90 protein binding	GO:0007275///multicellular organism development+++GO:0007517///muscle organ development+++GO:0030154///cell differentiation+++GO:0061077///chaperone-mediated protein folding
101883	'Igflr1'	IGF-like family receptor 1	0	0	18.64	173.59	0	0	6.21333	57.8633	-5.24291	0.368551					GO:0005886///plasma membrane+++GO:0016020///membrane+++GO:0016021///integral component of membrane	GO:0005515///protein binding	GO:0008150///biological_process
101943	'Sf3b3'	splicing factor 3b, subunit 3	5.66	114.2	55.72	0.26	0.34	63.96	58.5267	21.52	1.46392	0.889007	03040///Spliceosome				GO:0005634///nucleus+++GO:0005654///nucleoplasm+++GO:0005681///spliceosomal complex+++GO:0005689///U12-type spliceosomal complex+++GO:0005730///nucleolus+++GO:0071005///U2-type precatalytic spliceosome+++GO:0071013///catalytic step 2 spliceosome	GO:0003676///nucleic acid binding+++GO:0044877///protein-containing complex binding	GO:0000398///mRNA splicing, via spliceosome+++GO:0006397///mRNA processing+++GO:0008380///RNA splicing+++GO:0042177///negative regulation of protein catabolic process
101966	'D8Ertd738e'	DNA segment, Chr 8, ERATO Doi 738, expressed	325.8	657.76	399.51	2.59	635.02	512.95	461.023	383.52	-0.196513	0.991332						GO:0003674///molecular_function	GO:0008150///biological_process
101985	'Usb1'	U6 snRNA biogenesis 1	219.05	0.13	0.22	0.25	4.74	0.52	73.1333	1.83667	4.4832	0.25898		H00793///Poikiloderma with neutropenia			GO:0005634///nucleus+++GO:0005654///nucleoplasm+++GO:0045171///intercellular bridge	GO:0000175///3'-5'-exoribonuclease activity+++GO:0004518///nuclease activity+++GO:0016787///hydrolase activity+++GO:1990838///poly(U)-specific exoribonuclease activity, producing 3' uridine cyclic phosphate ends	GO:0008380///RNA splicing+++GO:0034477///U6 snRNA 3'-end processing+++GO:0090305///nucleic acid phosphodiester bond hydrolysis+++GO:0090503///RNA phosphodiester bond hydrolysis, exonucleolytic
101994	'Champ1'	chromosome alignment maintaining phosphoprotein 1	0	0	19.51	0	0.04	0.49	6.50333	0.176667	4.31892	0.415668		H00773///Autosomal dominant mental retardation			GO:0000775///chromosome, centromeric region+++GO:0000776///kinetochore+++GO:0000777///condensed chromosome kinetochore+++GO:0000793///condensed chromosome+++GO:0005623///cell+++GO:0005634///nucleus+++GO:0005654///nucleoplasm+++GO:0005694///chromosome+++GO:0005737///cytoplasm+++GO:0005819///spindle+++GO:0005856///cytoskeleton+++GO:0016604///nuclear body+++GO:0090543///Flemming body	GO:0003676///nucleic acid binding+++GO:0046872///metal ion binding	GO:0031134///sister chromatid biorientation+++GO:0034501///protein localization to kinetochore+++GO:0035372///protein localization to microtubule+++GO:0051315///attachment of mitotic spindle microtubules to kinetochore
102032	'Smim19'	small integral membrane protein 19	8.42	0.25	0.28	455.43	466.82	0	2.98333	307.417	-7.80908	0.0178435					GO:0016020///membrane+++GO:0016021///integral component of membrane	GO:0003674///molecular_function	GO:0008150///biological_process
102058	'Exoc8'	exocyst complex component 8	22.68	0.21	0.28	0.35	166.22	0.07	7.72333	55.5467	-3.73082	0.426604					GO:0000145///exocyst+++GO:0005737///cytoplasm+++GO:0005770///late endosome+++GO:0005829///cytosol+++GO:0005886///plasma membrane+++GO:0030426///growth cone+++GO:0031252///cell leading edge+++GO:0042995///cell projection+++GO:0048471///perinuclear region of cytoplasm	GO:0017160///Ral GTPase binding+++GO:0035091///phosphatidylinositol binding	GO:0006887///exocytosis+++GO:0006893///Golgi to plasma membrane transport+++GO:0007032///endosome organization+++GO:0008104///protein localization+++GO:0015031///protein transport+++GO:0022617///extracellular matrix disassembly+++GO:0034613///cellular protein localization
102060	'Gadd45gip1'	growth arrest and DNA-damage-inducible, gamma interacting protein 1	0.6	91	34.73	0.8	350.67	225.95	42.11	192.473	-2.60267	0.615005					GO:0005634///nucleus+++GO:0005739///mitochondrion+++GO:0005840///ribosome	GO:0005515///protein binding+++GO:0097177///mitochondrial ribosome binding	GO:0007049///cell cycle+++GO:0008284///positive regulation of cell proliferation+++GO:0071850///mitotic cell cycle arrest+++GO:1903862///positive regulation of oxidative phosphorylation
102075	'Plekhg4'	pleckstrin homology domain containing, family G (with RhoGef domain) member 4	0.08	0.03	0	0	0	0	0.0366667	0	1.55335	0.947505					GO:0005575///cellular_component	GO:0003674///molecular_function+++GO:0005085///guanyl-nucleotide exchange factor activity	GO:0090630///activation of GTPase activity
102093	'Phkb'	phosphorylase kinase beta	0.31	31.63	10.73	0.02	1.23	62.54	14.2233	21.2633	0.264025	0.991332	04020///Calcium signaling pathway+++04910///Insulin signaling pathway+++04922///Glucagon signaling pathway	H00069///Glycogen storage disease+++H01760///Hepatic glycogen storage disease+++H01762///Muscle glycogen storage disease+++H01948///Glycogen storage disease type IX			GO:0005886///plasma membrane+++GO:0005964///phosphorylase kinase complex+++GO:0016020///membrane	GO:0003824///catalytic activity+++GO:0004689///phosphorylase kinase activity+++GO:0005516///calmodulin binding	GO:0005975///carbohydrate metabolic process+++GO:0005977///glycogen metabolic process+++GO:0006468///protein phosphorylation
102098	'Arhgef18'	rho/rac guanine nucleotide exchange factor (GEF) 18	44.02	0.04	25.69	0.05	1.33	0.37	23.25	0.583333	4.33424	0.199716	04530///Tight junction				GO:0005737///cytoplasm+++GO:0005829///cytosol+++GO:0005856///cytoskeleton+++GO:0005886///plasma membrane+++GO:0016020///membrane+++GO:0016324///apical plasma membrane+++GO:0045177///apical part of cell	GO:0005085///guanyl-nucleotide exchange factor activity+++GO:0005089///Rho guanyl-nucleotide exchange factor activity+++GO:0046872///metal ion binding	GO:0007264///small GTPase mediated signal transduction+++GO:0008360///regulation of cell shape+++GO:0030036///actin cytoskeleton organization+++GO:0035023///regulation of Rho protein signal transduction+++GO:0051497///negative regulation of stress fiber assembly	Arhgef18
102103	'Mtus1'	mitochondrial tumor suppressor 1	0.05	2.91	0	0	0.1	5.32	0.986667	1.80667	-0.546941	0.987033					GO:0005634///nucleus+++GO:0005730///nucleolus+++GO:0005737///cytoplasm+++GO:0005739///mitochondrion+++GO:0005794///Golgi apparatus+++GO:0005886///plasma membrane+++GO:0015630///microtubule cytoskeleton+++GO:0016020///membrane+++GO:0016021///integral component of membrane	GO:0008017///microtubule binding	GO:0007049///cell cycle+++GO:0010758///regulation of macrophage chemotaxis	Mtus1
102115	'Dohh'	deoxyhypusine hydroxylase/monooxygenase	293.6	215.29	173.53	76.58	59.54	170.52	227.473	102.213	0.501764	0.970812					GO:0005575///cellular_component+++GO:0016021///integral component of membrane	GO:0004497///monooxygenase activity+++GO:0005506///iron ion binding+++GO:0016491///oxidoreductase activity+++GO:0019135///deoxyhypusine monooxygenase activity+++GO:0046872///metal ion binding+++GO:0048037///cofactor binding	GO:0008612///peptidyl-lysine modification to peptidyl-hypusine+++GO:0055114///oxidation-reduction process	Dohh
102122	'Psme3ip1'	proteasome activator subunit 3 interacting protein 1	9.67	0.49	59.21	0.17	0	0.37	23.1233	0.18	5.93317	0.0544923					GO:0005634///nucleus	GO:0003674///molecular_function	GO:0032091///negative regulation of protein binding+++GO:1901799///negative regulation of proteasomal protein catabolic process
102141	'Snx25'	sorting nexin 25	0.07	0	0	0	0	0	0.0233333	0	-0.157542	0.991332					GO:0005768///endosome+++GO:0010008///endosome membrane+++GO:0016020///membrane+++GO:0016021///integral component of membrane+++GO:0043231///intracellular membrane-bounded organelle	GO:0034713///type I transforming growth factor beta receptor binding+++GO:0035091///phosphatidylinositol binding	GO:0015031///protein transport+++GO:0030512///negative regulation of transforming growth factor beta receptor signaling pathway+++GO:0032801///receptor catabolic process+++GO:0060394///negative regulation of pathway-restricted SMAD protein phosphorylation	Snx25
102162	'Taf5l'	TATA-box binding protein associated factor 5 like	0.25	9.27	21.56	0.61	108.17	0	10.36	36.26	-2.91708	0.624162	03022///Basal transcription factors				GO:0000790///nuclear chromatin+++GO:0005634///nucleus+++GO:0005669///transcription factor TFIID complex+++GO:0016607///nuclear speck+++GO:0030914///STAGA complex+++GO:0033276///transcription factor TFTC complex+++GO:0036464///cytoplasmic ribonucleoprotein granule	GO:0003713///transcription coactivator activity+++GO:0004402///histone acetyltransferase activity+++GO:0016251///RNA polymerase II general transcription initiation factor activity+++GO:1990841///promoter-specific chromatin binding	GO:0006355///regulation of transcription, DNA-templated+++GO:0006366///transcription by RNA polymerase II+++GO:0043966///histone H3 acetylation+++GO:0045944///positive regulation of transcription by RNA polymerase II+++GO:1904672///regulation of somatic stem cell population maintenance
102182	'Prmt9'	protein arginine methyltransferase 9	128.43	0	0	0	2.33	0	42.81	0.776667	4.9024	0.422406				R11216///S-adenosyl-L-methionine:[protein]-L-arginine N-methyltransferase S-Adenosyl-L-methionine + Protein-L-arginine <=> S-Adenosyl-L-homocysteine + Protein N(omega)-methyl-L-arginine+++R11218///S-adenosyl-L-methionine:[protein]-N(omega)-methyl-L-arginine N-methyltransferase ([protein]-N(omega),N(omega)'-dimethyl-L-arginine-forming) S-Adenosyl-L-methionine + Protein N(omega)-methyl-L-arginine <…	GO:0005737///cytoplasm	GO:0008168///methyltransferase activity+++GO:0016274///protein-arginine N-methyltransferase activity+++GO:0016740///transferase activity+++GO:0035243///protein-arginine omega-N symmetric methyltransferase activity	GO:0006397///mRNA processing+++GO:0006479///protein methylation+++GO:0018216///peptidyl-arginine methylation+++GO:0019918///peptidyl-arginine methylation, to symmetrical-dimethyl arginine+++GO:0032259///methylation+++GO:0035246///peptidyl-arginine N-methylation	Prmt9
102193	'Zdhhc7'	zinc finger, DHHC domain containing 7	0.9	0.24	7.07	0.05	0	77.14	2.73667	25.73	-3.63606	0.427869					GO:0000139///Golgi membrane+++GO:0005654///nucleoplasm+++GO:0005783///endoplasmic reticulum+++GO:0005794///Golgi apparatus+++GO:0016020///membrane+++GO:0016021///integral component of membrane	GO:0016409///palmitoyltransferase activity+++GO:0016740///transferase activity+++GO:0016746///transferase activity, transferring acyl groups+++GO:0019705///protein-cysteine S-myristoyltransferase activity+++GO:0019706///protein-cysteine S-palmitoyltransferase activity	GO:0006612///protein targeting to membrane+++GO:0008277///regulation of G protein-coupled receptor signaling pathway+++GO:0009895///negative regulation of catabolic process+++GO:0018230///peptidyl-L-cysteine S-palmitoylation+++GO:0018345///protein palmitoylation+++GO:0030859///polarized epithelial cell differentiation+++GO:0044381///glucose import in response to insulin stimulus+++GO:1902044///re…
102209	'Snapc2'	small nuclear RNA activating complex, polypeptide 2	0.39	0.08	160.94	0.1	0.15	108.91	53.8033	36.3867	-0.308317	0.991332					GO:0005634///nucleus+++GO:0005654///nucleoplasm+++GO:0005829///cytosol+++GO:0016604///nuclear body	GO:0003674///molecular_function	GO:0008150///biological_process
102216272	'Ak6'	adenylate kinase 6	1.32	90.61	147.9	0.32	0.41	1.96	79.9433	0.896667	6.05062	0.0249661	00230///Purine metabolism+++03008///Ribosome biogenesis in eukaryotes		M00049///Adenine ribonucleotide biosynthesis, IMP => ADP,ATP	R00127///ATP:AMP phosphotransferase ATP + AMP <=> 2 ADP+++R01547///ATP:dAMP phosphotransferase ATP + dAMP <=> ADP + dADP	GO:0005634///nucleus+++GO:0005654///nucleoplasm+++GO:0005730///nucleolus+++GO:0005737///cytoplasm+++GO:0005813///centrosome+++GO:0005829///cytosol+++GO:0015030///Cajal body+++GO:0016607///nuclear speck	GO:0000166///nucleotide binding+++GO:0004017///adenylate kinase activity+++GO:0004140///dephospho-CoA kinase activity+++GO:0005524///ATP binding+++GO:0016301///kinase activity+++GO:0016740///transferase activity+++GO:0016887///ATPase activity	GO:0015937///coenzyme A biosynthetic process+++GO:0016310///phosphorylation+++GO:0046940///nucleoside monophosphate phosphorylation	Ak6
102247	'Gpat4'	glycerol-3-phosphate acyltransferase 4	6.2	71.16	125.58	253.77	117.98	120.83	67.6467	164.193	-2.43612	0.513384	00561///Glycerolipid metabolism+++00564///Glycerophospholipid metabolism		M00089///Triacylglycerol biosynthesis	R00851///acyl-CoA:sn-glycerol-3-phosphate 1-O-acyltransferase sn-Glycerol 3-phosphate + Acyl-CoA <=> 1-Acyl-sn-glycerol 3-phosphate + CoA+++R09380///acyl-ACP:sn-glycerol-3-phosphate 1-O-acyltransferase Acyl-[acyl-carrier protein] + sn-Glycerol 3-phosphate <=> 1-Acyl-sn-glycerol 3-phosphate + Acyl-carrier protein	GO:0005783///endoplasmic reticulum+++GO:0005789///endoplasmic reticulum membrane+++GO:0016020///membrane+++GO:0016021///integral component of membrane+++GO:0030176///integral component of endoplasmic reticulum membrane	GO:0004366///glycerol-3-phosphate O-acyltransferase activity+++GO:0016740///transferase activity+++GO:0016746///transferase activity, transferring acyl groups+++GO:0102420///sn-1-glycerol-3-phosphate C16:0-DCA-CoA acyl transferase activity	GO:0002071///glandular epithelial cell maturation+++GO:0006629///lipid metabolic process+++GO:0006631///fatty acid metabolic process+++GO:0006637///acyl-CoA metabolic process+++GO:0006641///triglyceride metabolic process+++GO:0006656///phosphatidylcholine biosynthetic process+++GO:0007595///lactation+++GO:0008610///lipid biosynthetic process+++GO:0008654///phospholipid biosynthetic process+++GO:0…	Gpat4
102278	'Cpne7'	copine VII	263.14	188.63	43.45	61.28	66.4	0.15	165.073	42.61	1.07499	0.905141					GO:0005634///nucleus+++GO:0005737///cytoplasm+++GO:0005886///plasma membrane+++GO:0016020///membrane	GO:0005544///calcium-dependent phospholipid binding+++GO:0046872///metal ion binding	GO:0071277///cellular response to calcium ion
102294	'Cyp4v3'	cytochrome P450, family 4, subfamily v, polypeptide 3	0.06	0.08	0.06	0.1	0.17	0.1	0.0666667	0.123333	-1.67291	0.8745		H00825///Familial flecked retina syndrome+++H02107///Bietti crystalline corneoretinal dystrophy			GO:0005783///endoplasmic reticulum+++GO:0005789///endoplasmic reticulum membrane+++GO:0016020///membrane+++GO:0016021///integral component of membrane	GO:0004497///monooxygenase activity+++GO:0005506///iron ion binding+++GO:0016491///oxidoreductase activity+++GO:0016705///oxidoreductase activity, acting on paired donors, with incorporation or reduction of molecular oxygen+++GO:0020037///heme binding+++GO:0046872///metal ion binding	GO:0006629///lipid metabolic process+++GO:0006631///fatty acid metabolic process+++GO:0010430///fatty acid omega-oxidation+++GO:0055114///oxidation-reduction process
102308570	'Lbhd1'	LBH domain containing 1	0	0	0	0	0	0.52	0	0.173333	-2.0811	0.905141					GO:0005634///nucleus		GO:0045893///positive regulation of transcription, DNA-templated
102323	'Dcun1d2'	DCN1, defective in cullin neddylation 1, domain containing 2 (S. cerevisiae)	0.07	0.13	40.36	0.11	0.06	61.28	13.52	20.4833	-1.29767	0.905141					GO:0000151///ubiquitin ligase complex	GO:0031624///ubiquitin conjugating enzyme binding+++GO:0032182///ubiquitin-like protein binding+++GO:0097602///cullin family protein binding	GO:0045116///protein neddylation+++GO:0051443///positive regulation of ubiquitin-protein transferase activity	Dcun1d2
102334	'Ankrd10'	ankyrin repeat domain 10	242.36	0.14	124.87	0.12	5.13	10.19	122.457	5.14667	4.09283	0.251158					GO:0005575///cellular_component	GO:0003674///molecular_function
102339	'Cog4'	component of oligomeric golgi complex 4	79.24	0.29	0.13	0.46	137.96	25.1	26.5533	54.5067	-1.82387	0.858906		H00119///Congenital disorders of glycosylation type II			GO:0000139///Golgi membrane+++GO:0005737///cytoplasm+++GO:0005794///Golgi apparatus+++GO:0005829///cytosol+++GO:0016020///membrane+++GO:0017119///Golgi transport complex	GO:0042802///identical protein binding	GO:0006890///retrograde vesicle-mediated transport, Golgi to ER+++GO:0007030///Golgi organization+++GO:0015031///protein transport+++GO:0048213///Golgi vesicle prefusion complex stabilization
102371	'Myzap'	myocardial zonula adherens protein	0	0	0	0.19	0	0	0	0.0633333	-3.67435	0.792503					GO:0005622///intracellular+++GO:0005737///cytoplasm+++GO:0005856///cytoskeleton+++GO:0005886///plasma membrane+++GO:0016020///membrane+++GO:0030018///Z disc+++GO:0030054///cell junction+++GO:0030864///cortical actin cytoskeleton+++GO:0031234///extrinsic component of cytoplasmic side of plasma membrane+++GO:0031674///I band	GO:0005515///protein binding	GO:0035556///intracellular signal transduction	Myzap
102414	'Clk3'	CDC-like kinase 3	18.67	32.58	192.27	0.18	38.19	59.62	81.1733	32.6633	0.54015	0.970812					GO:0001669///acrosomal vesicle+++GO:0005634///nucleus+++GO:0005654///nucleoplasm+++GO:0005737///cytoplasm+++GO:0031410///cytoplasmic vesicle+++GO:0045111///intermediate filament cytoskeleton	GO:0000166///nucleotide binding+++GO:0004672///protein kinase activity+++GO:0004674///protein serine/threonine kinase activity+++GO:0004712///protein serine/threonine/tyrosine kinase activity+++GO:0004713///protein tyrosine kinase activity+++GO:0005524///ATP binding+++GO:0016301///kinase activity+++GO:0016740///transferase activity+++GO:0042802///identical protein binding	GO:0006468///protein phosphorylation+++GO:0016310///phosphorylation+++GO:0018108///peptidyl-tyrosine phosphorylation+++GO:0043484///regulation of RNA splicing+++GO:0046777///protein autophosphorylation
102423	'Hinfp'	histone H4 transcription factor	0.37	83.13	39.48	0.2	0.09	0.05	40.9933	0.113333	6.22961	0.0266472					GO:0005634///nucleus+++GO:0005654///nucleoplasm+++GO:0005730///nucleolus+++GO:0015030///Cajal body	GO:0000976///transcription regulatory region sequence-specific DNA binding+++GO:0000978///RNA polymerase II proximal promoter sequence-specific DNA binding+++GO:0001227///DNA-binding transcription repressor activity, RNA polymerase II-specific+++GO:0003676///nucleic acid binding+++GO:0003677///DNA binding+++GO:0003682///chromatin binding+++GO:0003700///DNA-binding transcription factor activity+++…	GO:0000077///DNA damage checkpoint+++GO:0000082///G1/S transition of mitotic cell cycle+++GO:0000083///regulation of transcription involved in G1/S transition of mitotic cell cycle+++GO:0000122///negative regulation of transcription by RNA polymerase II+++GO:0001701///in utero embryonic development+++GO:0006281///DNA repair+++GO:0006351///transcription, DNA-templated+++GO:0006355///regulation of …
102436	'Lars2'	leucyl-tRNA synthetase, mitochondrial	0.33	0.14	0	0	0	35.69	0.156667	11.8967	-6.22926	0.152823	00970///Aminoacyl-tRNA biosynthesis	H01367///Infantile liver failure+++H02095///Perrault syndrome		R03657///L-Leucine:tRNA(Leu) ligase (AMP-forming) ATP + L-Leucine + tRNA(Leu) <=> AMP + Diphosphate + L-Leucyl-tRNA	GO:0005739///mitochondrion+++GO:0005759///mitochondrial matrix	GO:0000166///nucleotide binding+++GO:0002161///aminoacyl-tRNA editing activity+++GO:0004812///aminoacyl-tRNA ligase activity+++GO:0004823///leucine-tRNA ligase activity+++GO:0005524///ATP binding+++GO:0016874///ligase activity	GO:0006412///translation+++GO:0006418///tRNA aminoacylation for protein translation+++GO:0006429///leucyl-tRNA aminoacylation+++GO:0032543///mitochondrial translation+++GO:0106074///aminoacyl-tRNA metabolism involved in translational fidelity	Lars2
102442	'Dennd4a'	DENN/MADD domain containing 4A	12.35	1.95	20.78	14.85	0.66	23.26	11.6933	12.9233	-1.12553	0.905141					GO:0005575///cellular_component	GO:0017112///Rab guanyl-nucleotide exchange factor activity		Dennd4a
102443350	'Xndc1'	Xrcc1 N-terminal domain containing 1	50.7	1.56	8.35	0	0.9	0.09	20.2033	0.33	5.03385	0.131824					GO:0005575///cellular_component+++GO:0005623///cell+++GO:0005634///nucleus+++GO:0005887///integral component of plasma membrane+++GO:0034703///cation channel complex	GO:0003674///molecular_function+++GO:0003684///damaged DNA binding+++GO:0015279///store-operated calcium channel activity+++GO:0070679///inositol 1,4,5 trisphosphate binding	GO:0000012///single strand break repair+++GO:0006828///manganese ion transport+++GO:0007338///single fertilization+++GO:0008150///biological_process+++GO:0051480///regulation of cytosolic calcium ion concentration+++GO:0070588///calcium ion transmembrane transport
102443351	'Xntrpc'	Xndc1-transient receptor potential cation channel, subfamily C, member 2 readthrough	0	0	0	0.11	0	0	0	0.0366667	-3.67435	0.792503					GO:0005623///cell+++GO:0005634///nucleus+++GO:0005887///integral component of plasma membrane+++GO:0016020///membrane+++GO:0016021///integral component of membrane+++GO:0034703///cation channel complex	GO:0003684///damaged DNA binding+++GO:0005216///ion channel activity+++GO:0005262///calcium channel activity+++GO:0015279///store-operated calcium channel activity+++GO:0070679///inositol 1,4,5 trisphosphate binding	GO:0000012///single strand break repair+++GO:0006811///ion transport+++GO:0006828///manganese ion transport+++GO:0007338///single fertilization+++GO:0051480///regulation of cytosolic calcium ion concentration+++GO:0055085///transmembrane transport+++GO:0070588///calcium ion transmembrane transport
102448	'Xylb'	xylulokinase homolog (H. influenzae)	0.07	0	10.9	0	0	0	3.65667	0	6.67929	0.152197	00040///Pentose and glucuronate interconversions		M00014///Glucuronate pathway (uronate pathway)	R01639///ATP:D-xylulose 5-phosphotransferase ATP + D-Xylulose <=> ADP + D-Xylulose 5-phosphate	GO:0005829///cytosol	GO:0000166///nucleotide binding+++GO:0004856///xylulokinase activity+++GO:0005524///ATP binding+++GO:0016301///kinase activity+++GO:0016740///transferase activity+++GO:0016773///phosphotransferase activity, alcohol group as acceptor	GO:0005975///carbohydrate metabolic process+++GO:0005997///xylulose metabolic process+++GO:0016310///phosphorylation+++GO:0042732///D-xylose metabolic process+++GO:0046835///carbohydrate phosphorylation	Xylb
102462	'Imp3'	IMP3, U3 small nucleolar ribonucleoprotein	213.39	0.28	108.34	295.2	53.54	0.38	107.337	116.373	-1.58664	0.883877	03008///Ribosome biogenesis in eukaryotes				GO:0005622///intracellular+++GO:0005634///nucleus+++GO:0005654///nucleoplasm+++GO:0005730///nucleolus+++GO:0030684///preribosome+++GO:0032040///small-subunit processome+++GO:0034457///Mpp10 complex	GO:0003723///RNA binding+++GO:0019843///rRNA binding+++GO:0030515///snoRNA binding	GO:0006364///rRNA processing+++GO:0042254///ribosome biogenesis
102502	'Pls1'	plastin 1 (I-isoform)	0	0.03	2.07	0	0	0.08	0.7	0.0266667	3.83252	0.538591					GO:0005737///cytoplasm+++GO:0005884///actin filament+++GO:0005903///brush border+++GO:0032432///actin filament bundle+++GO:1990357///terminal web	GO:0003779///actin binding+++GO:0005509///calcium ion binding+++GO:0005515///protein binding+++GO:0046872///metal ion binding+++GO:0051015///actin filament binding	GO:0001951///intestinal D-glucose absorption+++GO:0030033///microvillus assembly+++GO:0032532///regulation of microvillus length+++GO:0040018///positive regulation of multicellular organism growth+++GO:0051017///actin filament bundle assembly+++GO:0051639///actin filament network formation+++GO:1902896///terminal web assembly+++GO:1903078///positive regulation of protein localization to plasma me…	Pls1
102545	'Cmtm7'	CKLF-like MARVEL transmembrane domain containing 7	0.36	0.69	10.94	0.27	0	0.32	3.99667	0.196667	3.05473	0.522403					GO:0005615///extracellular space+++GO:0016020///membrane+++GO:0016021///integral component of membrane	GO:0003674///molecular_function+++GO:0005125///cytokine activity	GO:0002337///B-1a B cell differentiation+++GO:0006935///chemotaxis+++GO:0007165///signal transduction	Cmtm7
102566	'Ano10'	anoctamin 10	0.57	0.14	137.84	0.06	0.14	0.49	46.1833	0.23	6.69851	0.0304257		H01891///Autosomal recessive spinocerebellar ataxias			GO:0005622///intracellular+++GO:0005886///plasma membrane+++GO:0016020///membrane+++GO:0016021///integral component of membrane+++GO:0043231///intracellular membrane-bounded organelle	GO:0005227///calcium activated cation channel activity+++GO:0005229///intracellular calcium activated chloride channel activity+++GO:0017128///phospholipid scramblase activity	GO:0006812///cation transport+++GO:0006821///chloride transport+++GO:0034220///ion transmembrane transport+++GO:0055085///transmembrane transport+++GO:0098655///cation transmembrane transport+++GO:1902476///chloride transmembrane transport	Ano10
102580	'Alg9'	asparagine-linked glycosylation 9 (alpha 1,2 mannosyltransferase)	44.28	0.05	0.08	0.19	1.06	45.61	14.8033	15.62	-0.413841	0.991332	00510///N-Glycan biosynthesis+++00513///Various types of N-glycan biosynthesis	H00118///Congenital disorders of glycosylation type I	M00055///N-glycan precursor biosynthesis	R06259///No_INFO Dolichyl phosphate D-mannose + G10595 <=> Dolichyl phosphate + G10596+++R06261///No_INFO Dolichyl phosphate D-mannose + G10597 <=> Dolichyl phosphate + G00007	GO:0005783///endoplasmic reticulum+++GO:0005789///endoplasmic reticulum membrane+++GO:0016020///membrane+++GO:0016021///integral component of membrane	GO:0000026///alpha-1,2-mannosyltransferase activity+++GO:0000030///mannosyltransferase activity+++GO:0016740///transferase activity+++GO:0016757///transferase activity, transferring glycosyl groups+++GO:0052918///dol-P-Man:Man(8)GlcNAc(2)-PP-Dol alpha-1,2-mannosyltransferase activity+++GO:0052926///dol-P-Man:Man(6)GlcNAc(2)-PP-Dol alpha-1,2-mannosyltransferase activity	GO:0006486///protein glycosylation+++GO:0006487///protein N-linked glycosylation+++GO:0097502///mannosylation
102595	'Plekho2'	pleckstrin homology domain containing, family O member 2	0.28	0.07	0.14	0.13	0.1	0.18	0.163333	0.136667	-0.434353	0.987033					GO:0005575///cellular_component	GO:0003674///molecular_function	GO:0008150///biological_process	Plekho2
102607	'Snx19'	sorting nexin 19	0.07	0.1	7.05	0.04	0	19.15	2.40667	6.39667	-2.16748	0.813934					GO:0005737///cytoplasm+++GO:0005768///endosome+++GO:0016020///membrane+++GO:0030659///cytoplasmic vesicle membrane+++GO:0031410///cytoplasmic vesicle+++GO:0031901///early endosome membrane	GO:0008289///lipid binding+++GO:0032266///phosphatidylinositol-3-phosphate binding+++GO:0035091///phosphatidylinositol binding	GO:0002062///chondrocyte differentiation+++GO:0006887///exocytosis+++GO:0015031///protein transport+++GO:0030073///insulin secretion+++GO:1990502///dense core granule maturation
102614	'Rpp25'	ribonuclease P/MRP 25 subunit	0.15	0.18	42.15	383.21	0	170.36	14.16	184.523	-5.43328	0.172783	03008///Ribosome biogenesis in eukaryotes+++03013///RNA transport				GO:0000172///ribonuclease MRP complex+++GO:0005634///nucleus+++GO:0005654///nucleoplasm+++GO:0005730///nucleolus+++GO:0030681///multimeric ribonuclease P complex+++GO:0034451///centriolar satellite	GO:0003676///nucleic acid binding+++GO:0003723///RNA binding+++GO:0004526///ribonuclease P activity+++GO:0016787///hydrolase activity+++GO:0033204///ribonuclease P RNA binding	GO:0001682///tRNA 5'-leader removal+++GO:0006364///rRNA processing+++GO:0008033///tRNA processing+++GO:0090501///RNA phosphodiester bond hydrolysis+++GO:0090502///RNA phosphodiester bond hydrolysis, endonucleolytic	Rpp25
102626	'Mapkapk3'	mitogen-activated protein kinase-activated protein kinase 3	0	0	0.13	0	0.06	0.13	0.0433333	0.0633333	-1.33826	0.95837	04010///MAPK signaling pathway+++04370///VEGF signaling pathway	H01890///Pattern dystrophies of the retinal pigment epithelium			GO:0005634///nucleus+++GO:0005654///nucleoplasm+++GO:0005737///cytoplasm	GO:0000166///nucleotide binding+++GO:0004672///protein kinase activity+++GO:0004674///protein serine/threonine kinase activity+++GO:0004683///calmodulin-dependent protein kinase activity+++GO:0005516///calmodulin binding+++GO:0005524///ATP binding+++GO:0009931///calcium-dependent protein serine/threonine kinase activity+++GO:0016301///kinase activity+++GO:0016740///transferase activity+++GO:00510…	GO:0002224///toll-like receptor signaling pathway+++GO:0006468///protein phosphorylation+++GO:0016310///phosphorylation+++GO:0018105///peptidyl-serine phosphorylation+++GO:0032496///response to lipopolysaccharide+++GO:0034097///response to cytokine+++GO:0035556///intracellular signal transduction+++GO:0044351///macropinocytosis+++GO:0046777///protein autophosphorylation	Mapkapk3
102631705	'Gm29975'	predicted gene, 29975	0.15	0.01	3.03	36.21	0.02	0.03	1.06333	12.0867	-5.44864	0.157548
102631730	'4930512M02Rik'	RIKEN cDNA 4930512M02 gene	11.11	22.4	7.4	15	54.27	0.99	13.6367	23.42	-1.56912	0.840063					GO:0005575///cellular_component+++GO:0016020///membrane+++GO:0016021///integral component of membrane	GO:0003674///molecular_function	GO:0008150///biological_process
102632	'Acad11'	acyl-Coenzyme A dehydrogenase family, member 11	0.06	0.07	0	0	0	0	0.0433333	0	1.46279	0.955318					GO:0005634///nucleus+++GO:0005739///mitochondrion+++GO:0005777///peroxisome+++GO:0016020///membrane+++GO:0031966///mitochondrial membrane	GO:0004466///long-chain-acyl-CoA dehydrogenase activity+++GO:0016491///oxidoreductase activity+++GO:0016627///oxidoreductase activity, acting on the CH-CH group of donors+++GO:0017099///very-long-chain-acyl-CoA dehydrogenase activity+++GO:0050660///flavin adenine dinucleotide binding+++GO:0070991///medium-chain-acyl-CoA dehydrogenase activity	GO:0006629///lipid metabolic process+++GO:0006631///fatty acid metabolic process+++GO:0006635///fatty acid beta-oxidation+++GO:0033539///fatty acid beta-oxidation using acyl-CoA dehydrogenase+++GO:0055114///oxidation-reduction process
102632353	'Gm30447'	predicted gene, 30447	0	0	2.94	0	0	0	0.98	0	5.08168	0.422842
102632483	'Gm17330'	predicted gene, 17330	0.13	0.27	0.19	0	0	0	0.196667	0	3.63414	0.603298
102632693	'Gm30698'	predicted gene, 30698	0	0	0	0	0	28.53	0	9.51	-22.742	8.21e-11
102632739	'Gm19774'	predicted gene, 19774	0.26	0	0	0	0.28	0	0.0866667	0.0933333
102633156	'Gm4631'	predicted gene 4631	31.24	29.73	22.42	0.5	17.92	23.37	27.7967	13.93	0.495647	0.970812					GO:0005575///cellular_component	GO:0003676///nucleic acid binding+++GO:0046872///metal ion binding	GO:0006355///regulation of transcription, DNA-templated
102633424	'Gm31255'	predicted gene, 31255	0	0	0.02	0.09	0.03	0	0.00666667	0.04	-4.13849	0.445446
102633458	'Gm11100'	predicted gene 11100	0	0.13	1.59	0	0	0.16	0.573333	0.0533333	2.62483	0.81483								Gm11100
102633679	'Gm31445'	predicted gene, 31445	12.96	117.01	43.93	0.79	27.39	1.33	57.9667	9.83667	2.10653	0.700882
102633740	'Gm31493'	predicted gene, 31493	42.54	20.48	16.74	49.25	194.23	38.88	26.5867	94.12	-2.69245	0.407456
102633750	'Gm10130'	predicted gene 10130	0.62	0.05	0.26	0.07	0	0	0.31	0.0233333	2.37569	0.828391					GO:0005575///cellular_component	GO:0003674///molecular_function+++GO:0003676///nucleic acid binding+++GO:0046872///metal ion binding	GO:0006355///regulation of transcription, DNA-templated+++GO:0008150///biological_process
102633763	'Gm31513'	predicted gene, 31513	0	0	1.9	0	0	0	0.633333	0	4.26301	0.604597
102633888	'Gm31606'	predicted gene, 31606	8.1	3.32	1.19	0.79	0.65	0.07	4.20333	0.503333	2.0406	0.678188
102633968	'Gm31665'	predicted gene, 31665	0.35	0.15	0	0.18	0.15	0	0.166667	0.11	-0.350848	0.991332
102633986	'Gm31679'	predicted gene, 31679	9.34	2.31	4.05	0.18	4.81	1.36	5.23333	2.11667	0.493831	0.972805
102634072	'Gm38457'	predicted gene, 38457	0	0	0	0	0	0.04	0	0.0133333	-2.0811	0.905141
102634078	'LOC102634078'	uncharacterized LOC102634078	64.3	14.46	28.16	9.83	26.13	8.96	35.64	14.9733	0.302623	0.991332
102634333	'1110002E22Rik'	RIKEN cDNA 1110002E22 gene	0.02	0.01	0	0.18	52.39	0	0.01	17.5233	-11.5491	0.000845					GO:0005575///cellular_component	GO:0003674///molecular_function	GO:0008150///biological_process
102634429	'Gm6569'	predicted gene 6569	0	0	0	0	32.28	0	0	10.76	-22.8393	6.78e-11					GO:0005575///cellular_component	GO:0003674///molecular_function	GO:0008150///biological_process
102634715	'Gm32234'	predicted gene, 32234	1.56	1.02	1.2	0.73	0.66	0.22	1.26	0.536667	0.197715	0.991332
102634987	'Gm32436'	predicted gene, 32436	0	0.3	0.07	0.24	0.28	0	0.123333	0.173333	-1.33575	0.905141
102635315	'Gm32687'	predicted gene, 32687	0	0	0	0.06	0	0	0	0.02	-2.0811	0.905141					GO:0005634///nucleus	GO:0003676///nucleic acid binding+++GO:0003677///DNA binding+++GO:0003700///DNA-binding transcription factor activity+++GO:0046872///metal ion binding	GO:0006355///regulation of transcription, DNA-templated
102635385	'Gm32742'	predicted gene, 32742	0	0	0.04	0	0	0	0.0133333	0	-0.157542	0.991332
102635496	'Malrd1'	MAM and LDL receptor class A domain containing 1	0	0	0	0	0	0.04	0	0.0133333	-2.0811	0.905141					GO:0005737///cytoplasm+++GO:0005794///Golgi apparatus+++GO:0016020///membrane+++GO:0016021///integral component of membrane+++GO:0030659///cytoplasmic vesicle membrane+++GO:0031410///cytoplasmic vesicle	GO:0005515///protein binding	GO:0042632///cholesterol homeostasis+++GO:0050714///positive regulation of protein secretion+++GO:0070858///negative regulation of bile acid biosynthetic process
102635552	'Gm32856'	predicted gene, 32856	0.27	0.23	0.04	0.54	0.21	0.17	0.18	0.306667	-1.70456	0.813671
102635566	'Gm17434'	predicted gene, 17434	0	0	0	0.02	0	0	0	0.00666667	-3.08469	0.864977
102635781	'Gm38481'	predicted gene, 38481	42.48	9.69	0	0	0.85	0.12	17.39	0.323333	5.1148	0.200787	00900///Terpenoid backbone biosynthesis		M00095///C5 isoprenoid biosynthesis, mevalonate pathway+++M00096///C5 isoprenoid biosynthesis, non-mevalonate pathway+++M00364///C10-C20 isoprenoid biosynthesis, bacteria+++M00365///C10-C20 isoprenoid biosynthesis, archaea+++M00366///C10-C20 isoprenoid biosynthesis, plants+++M00367///C10-C20 isoprenoid biosynthesis, non-plant eukaryotes+++M00849///C5 isoprenoid biosynthesis, mevalonate pathway, a…	R01123///Isopentenyl-diphosphate delta3-delta2-isomerase Isopentenyl diphosphate <=> Dimethylallyl diphosphate	GO:0005737///cytoplasm+++GO:0005739///mitochondrion+++GO:0005777///peroxisome	GO:0000287///magnesium ion binding+++GO:0004452///isopentenyl-diphosphate delta-isomerase activity+++GO:0016787///hydrolase activity+++GO:0030145///manganese ion binding	GO:0006695///cholesterol biosynthetic process+++GO:0008299///isoprenoid biosynthetic process+++GO:0009240///isopentenyl diphosphate biosynthetic process+++GO:0035634///response to stilbenoid+++GO:0050992///dimethylallyl diphosphate biosynthetic process
102635873	'Gm33099'	predicted gene, 33099	0	0	0	0.05	0	0	0	0.0166667	-2.0811	0.905141
102635879	'4933407O12Rik'	RIKEN cDNA 4933407O12 gene	0	0	26.9	0	0	0.28	8.96667	0.0933333	5.65646	0.273124
102635944	'Gm33153'	predicted gene, 33153	0.17	0.09	0	0	0.15	0.04	0.0866667	0.0633333	-0.137874	0.991332
102636082	'Gm8251'	predicted gene 8251	0	0	0	0.01	0.01	0	0	0.00666667	-3.5459	0.799105					GO:0005575///cellular_component+++GO:0016020///membrane+++GO:0016021///integral component of membrane	GO:0003674///molecular_function	GO:0008150///biological_process
102636110	'Zfp640'	zinc finger protein 640	0	0.23	0	0	0	0	0.0766667	0	0.781349	0.990058						GO:0003676///nucleic acid binding+++GO:0046872///metal ion binding	GO:0006355///regulation of transcription, DNA-templated
102636203	'4930519L02Rik'	RIKEN cDNA 4930519L02 gene	14.47	21.45	41.57	47.55	109.85	1.23	25.83	52.8767	-2.21694	0.640333
102636256	'Gm33373'	predicted gene, 33373	5.35	3.96	5.94	12.67	7.69	0.68	5.08333	7.01333	-1.68792	0.781678
102636701	'Gm33700'	predicted gene, 33700	0	0	0	0	0.19	0	0	0.0633333	-2.0811	0.905141
102637020	'Gm33933'	predicted gene, 33933	0	0	0	0.08	0.11	0	0	0.0633333	-2.99297	0.871775
102637087	'Gm33989'	predicted gene, 33989	0.03	0.04	0.02	0.09	0.02	0.02	0.03	0.0433333	-1.53951	0.871509
102637099	'Gm38495'		20.18	2.44	0.07	94.04	0.3	0.04	7.56333	31.46	-3.33119	0.519211
102637366	'Gm10037'	predicted gene 10037	0.09	0	0	0.99	216.56	0	0.03	72.5167	-12.2042	0.00103827					GO:0005575///cellular_component	GO:0003674///molecular_function+++GO:0003676///nucleic acid binding	GO:0006355///regulation of transcription, DNA-templated+++GO:0008150///biological_process
102637839	'Gm10476'	predicted gene 10476	0	0	0.72	0	0	0.43	0.24	0.143333	-0.130883	0.991702					GO:0005575///cellular_component	GO:0003674///molecular_function	GO:0008150///biological_process
102637947	'Gm13035'	predicted gene 13035	0	0	0	0	0.63	0	0	0.21	-2.0811	0.905141
102637973	'Gm34653'	predicted gene, 34653	1.2	0.14	0.57	2.66	0.11	0	0.636667	0.923333	-2.04205	0.797575	00601///Glycosphingolipid biosynthesis - lacto and neolacto series		M00070///Glycosphingolipid biosynthesis, lacto-series, LacCer => Lc4Cer+++M00071///Glycosphingolipid biosynthesis, neolacto-series, LacCer => nLc4Cer	R05971///No_INFO UDP-N-acetyl-D-glucosamine + Lactosylceramide <=> UDP + Lc3Cer	GO:0000139///Golgi membrane+++GO:0005783///endoplasmic reticulum+++GO:0005794///Golgi apparatus+++GO:0016020///membrane+++GO:0016021///integral component of membrane	GO:0008375///acetylglucosaminyltransferase activity+++GO:0008376///acetylgalactosaminyltransferase activity+++GO:0008378///galactosyltransferase activity+++GO:0008532///N-acetyllactosaminide beta-1,3-N-acetylglucosaminyltransferase activity+++GO:0016740///transferase activity+++GO:0016757///transferase activity, transferring glycosyl groups+++GO:0016758///transferase activity, transferring hexosy…	GO:0006486///protein glycosylation+++GO:0006493///protein O-linked glycosylation+++GO:0030311///poly-N-acetyllactosamine biosynthetic process
102638047	'LOC102638047'	sp110 nuclear body protein-like	1.8	0.3	0	0.08	0	0	0.7	0.0266667	3.45236	0.623204
102638120	'Gm34758'	predicted gene, 34758	0	0	0.06	0.18	0	0.09	0.02	0.09	-3.42237	0.696814
102638268	'1700014D04Rik'	RIKEN cDNA 1700014D04 gene	5.84	4.87	2.88	5.6	2.89	2.11	4.53	3.53333	-0.605607	0.959075					GO:0005575///cellular_component	GO:0003674///molecular_function	GO:0008150///biological_process
102638847	'Gm35315'	predicted gene, 35315	0	0	0.05	0.23	0	2.25	0.0166667	0.826667	-6.22062	0.133418					GO:0005634///nucleus	GO:0000976///transcription regulatory region sequence-specific DNA binding+++GO:0003676///nucleic acid binding+++GO:0046872///metal ion binding	GO:0006355///regulation of transcription, DNA-templated
102638882	'Gm35339'	predicted gene, 35339	0	0	7.6	0	0	0	2.53333	0	20.4561	1.44e-08
102639021	'Gm3993'	predicted gene 3993	0	0	4.5	0.25	0.07	0	1.5	0.106667	3.09697	0.77111					GO:0005575///cellular_component	GO:0003674///molecular_function	GO:0008150///biological_process
102639087	'Gm35486'	predicted gene, 35486	0	0	0	0.07	0.08	0	0	0.05	-4.33595	0.583699
102639145	'Gm17315'	predicted gene, 17315	0	0.03	0.16	0	0	0	0.0633333	0	1.49168	0.952627
102639437	'Gm35751'	predicted gene, 35751	0.23	2.36	0	0.57	0	0	0.863333	0.19	1.20607	0.934249
102639549	'Gm38521'	predicted gene, 38521	0	0.03	0	0	0	0.07	0.01	0.0233333	-1.11932	0.970812
102639598	'Gm14296'	predicted gene 14296	0.27	0	0.8	0.03	0.02	0.04	0.356667	0.03	4.01422	0.573596					GO:0005575///cellular_component	GO:0003674///molecular_function+++GO:0003676///nucleic acid binding+++GO:0046872///metal ion binding	GO:0006355///regulation of transcription, DNA-templated+++GO:0008150///biological_process
102639653	'Gm2007'	predicted gene 2007	0	1.49	0	0.68	0	0.83	0.496667	0.503333	-0.310728	0.991332					GO:0005575///cellular_component	GO:0003676///nucleic acid binding+++GO:0046872///metal ion binding	GO:0006355///regulation of transcription, DNA-templated
102639700	'Gm21297'	predicted gene, 21297	1.05	0.4	0.18	0.02	0	0.05	0.543333	0.0233333	4.86357	0.217253
102640203	'Gm36327'	predicted gene, 36327	0	0	0	3.36	0	0	0	1.12	-7.77132	0.10789
102640263	'Gm36375'	predicted gene, 36375	0.05	0	0	0.01	0	0	0.0166667	0.00333333	1.4224	0.949751
102640268	'Gm2956'	predicted gene 2956	0	0	0.54	0.07	0	0.2	0.18	0.09	-1.42979	0.948059
102640387	'Gm36457'	predicted gene, 36457	0	0.11	28.9	0	0	0.65	9.67	0.216667	4.85942	0.322603
102640673	'Gm5165'	predicted gene 5165	0	0	0.15	0	0	0	0.05	0	0.462713	0.991332					GO:0005575///cellular_component	GO:0003674///molecular_function	GO:0008150///biological_process
102640710	'Gm36712'	predicted gene, 36712	0	0.04	35.75	0	0.06	0.29	11.93	0.116667	5.7319	0.165286
102640722	'Gm36722'	predicted gene, 36722	0	0	0	0.01	0.02	0.49	0	0.173333	-4.76969	0.395649
102640920	'Pvrig'	poliovirus receptor related immunoglobulin domain containing	0	0	0	0.02	0	0	0	0.00666667	-2.0811	0.905141					GO:0005886///plasma membrane+++GO:0016021///integral component of membrane	GO:0005515///protein binding+++GO:0019902///phosphatase binding+++GO:0038023///signaling receptor activity	GO:0050860///negative regulation of T cell receptor signaling pathway
102641031	'LOC102641031'	interferon-activable protein 203	0	0	0	0.37	0	0	0	0.123333	-5.55511	0.365623
102641157	'Gm38538'	predicted gene, 38538	11.42	0	6.32	0	0	0.26	5.91333	0.0866667	5.62417	0.192887
102641244	'Gm27239'	predicted gene 27239	0	0.07	0	0	0	0	0.0233333	0	0.781349	0.990058
102641463	'Gm17175'	predicted gene 17175	0	0	0	0.13	0	0	0	0.0433333	-3.08469	0.864977
102641557	'Gm38564'	predicted gene, 38564	0	0	0	0.08	0	0	0	0.0266667	-3.08469	0.864977
102642386	'Gm6871'	predicted gene 6871	0	0	0	0.24	0	0	0	0.08	-2.0811	0.905141					GO:0005575///cellular_component	GO:0003676///nucleic acid binding+++GO:0046872///metal ion binding	GO:0006355///regulation of transcription, DNA-templated
102644	'Oaf'	out at first homolog	0.08	0.05	0.46	0	0.07	0.12	0.196667	0.0633333	0.725202	0.973509						GO:0003674///molecular_function	GO:0008150///biological_process	Oaf
102657	'Cd276'	CD276 antigen	0.06	0.03	0.22	0.09	17.11	0.09	0.103333	5.76333	-6.98974	0.0233343	04514///Cell adhesion molecules (CAMs)				GO:0009897///external side of plasma membrane+++GO:0016020///membrane+++GO:0016021///integral component of membrane	GO:0005102///signaling receptor binding+++GO:0042802///identical protein binding	GO:0001817///regulation of cytokine production+++GO:0030501///positive regulation of bone mineralization+++GO:0042102///positive regulation of T cell proliferation+++GO:0042110///T cell activation+++GO:0042130///negative regulation of T cell proliferation+++GO:0045077///negative regulation of interferon-gamma biosynthetic process+++GO:0045078///positive regulation of interferon-gamma biosynthetic…
102693	'Phldb1'	pleckstrin homology like domain, family B, member 1	0.1	0.13	16.07	37.15	0.12	0.22	5.43333	12.4967	-3.12355	0.544311					GO:0045180///basal cortex	GO:0003674///molecular_function	GO:0010470///regulation of gastrulation+++GO:0010717///regulation of epithelial to mesenchymal transition+++GO:0070507///regulation of microtubule cytoskeleton organization+++GO:1904261///positive regulation of basement membrane assembly involved in embryonic body morphogenesis	Phldb1
102747	'Lrrc49'	leucine rich repeat containing 49	1.26	0.13	66.17	0.06	24.37	0.41	22.52	8.28	0.126366	0.991332					GO:0005737///cytoplasm+++GO:0005829///cytosol+++GO:0005856///cytoskeleton+++GO:0005874///microtubule	GO:0003674///molecular_function	GO:0018095///protein polyglutamylation+++GO:0036158///outer dynein arm assembly	Lrrc49
102774	'Bbs4'	Bardet-Biedl syndrome 4 (human)	205.12	0.4	195.5	0.24	7.03	285.43	133.673	97.5667	0.0114714	0.998907		H00418///Bardet-Biedl syndrome			GO:0000242///pericentriolar material+++GO:0001750///photoreceptor outer segment+++GO:0001917///photoreceptor inner segment+++GO:0005634///nucleus+++GO:0005737///cytoplasm+++GO:0005813///centrosome+++GO:0005814///centriole+++GO:0005815///microtubule organizing center+++GO:0005829///cytosol+++GO:0005856///cytoskeleton+++GO:0005886///plasma membrane+++GO:0005929///cilium+++GO:0016020///membrane+++GO…	GO:0001103///RNA polymerase II repressing transcription factor binding+++GO:0003777///microtubule motor activity+++GO:0005515///protein binding+++GO:0034452///dynactin binding+++GO:0043014///alpha-tubulin binding+++GO:0048487///beta-tubulin binding	GO:0000226///microtubule cytoskeleton organization+++GO:0000281///mitotic cytokinesis+++GO:0001764///neuron migration+++GO:0001843///neural tube closure+++GO:0001895///retina homeostasis+++GO:0003085///negative regulation of systemic arterial blood pressure+++GO:0007098///centrosome cycle+++GO:0007286///spermatid development+++GO:0007608///sensory perception of smell+++GO:0008104///protein locali…
102791	'Tcta'	T cell leukemia translocation altered gene	317.48	173.79	138.83	0.48	5.89	107.21	210.033	37.86	2.323	0.616301					GO:0016020///membrane+++GO:0016021///integral component of membrane		GO:0045671///negative regulation of osteoclast differentiation+++GO:0072675///osteoclast fusion
102857	'Slc6a8'	solute carrier family 6 (neurotransmitter transporter, creatine), member 8	0.65	65.23	45.26	0.1	141.64	16.24	37.0467	52.66	-1.23387	0.905141		H00849///Cerebral creatine deficiency syndrome+++H02196///X-linked creatine deficiency syndrome			GO:0005886///plasma membrane+++GO:0005887///integral component of plasma membrane+++GO:0016020///membrane+++GO:0016021///integral component of membrane+++GO:0043005///neuron projection+++GO:0098978///glutamatergic synapse+++GO:0099055///integral component of postsynaptic membrane	GO:0005308///creatine transmembrane transporter activity+++GO:0005309///creatine:sodium symporter activity+++GO:0005328///neurotransmitter:sodium symporter activity+++GO:0005332///gamma-aminobutyric acid:sodium symporter activity+++GO:0015220///choline transmembrane transporter activity+++GO:0015293///symporter activity+++GO:0042165///neurotransmitter binding	GO:0006810///transport+++GO:0006811///ion transport+++GO:0006814///sodium ion transport+++GO:0006836///neurotransmitter transport+++GO:0015812///gamma-aminobutyric acid transport+++GO:0015871///choline transport+++GO:0015881///creatine transmembrane transport+++GO:0055085///transmembrane transport+++GO:1990403///embryonic brain development
102866	'Pls3'	plastin 3 (T-isoform)	216.49	317.91	79.73	0.61	5.99	242.68	204.71	83.0933	1.3303	0.901419		H01593///Osteoporosis			GO:0005737///cytoplasm+++GO:0005829///cytosol+++GO:0005884///actin filament+++GO:0005886///plasma membrane+++GO:0031594///neuromuscular junction+++GO:0032420///stereocilium+++GO:0032432///actin filament bundle	GO:0003779///actin binding+++GO:0005509///calcium ion binding+++GO:0046872///metal ion binding+++GO:0051015///actin filament binding+++GO:0098699///structural constituent of presynaptic actin cytoskeleton	GO:0051017///actin filament bundle assembly+++GO:0051639///actin filament network formation+++GO:0060348///bone development+++GO:0098693///regulation of synaptic vesicle cycle+++GO:0099140///presynaptic actin cytoskeleton organization	Pls3
102902673	'Gm21992'	predicted gene 21992	0.34	0	0.6	0	0.19	0	0.313333	0.0633333	1.43835	0.916014					GO:0005623///cell+++GO:0005634///nucleus+++GO:0005654///nucleoplasm+++GO:0005730///nucleolus+++GO:0005737///cytoplasm+++GO:0005829///cytosol+++GO:0010494///cytoplasmic stress granule+++GO:0016607///nuclear speck+++GO:0048471///perinuclear region of cytoplasm	GO:0003676///nucleic acid binding+++GO:0003723///RNA binding+++GO:0003729///mRNA binding+++GO:0003730///mRNA 3'-UTR binding+++GO:0008270///zinc ion binding+++GO:0030332///cyclin binding+++GO:0035198///miRNA binding+++GO:0036002///pre-mRNA binding+++GO:0097157///pre-mRNA intronic binding+++GO:0097158///pre-mRNA intronic pyrimidine-rich binding	GO:0000381///regulation of alternative mRNA splicing, via spliceosome+++GO:0002190///cap-independent translational initiation+++GO:0002192///IRES-dependent translational initiation of linear mRNA+++GO:0010468///regulation of gene expression+++GO:0017148///negative regulation of translation+++GO:0031016///pancreas development+++GO:0032055///negative regulation of translation in response to stress+…
102920	'Cenpi'	centromere protein I	0	0	0	0	0	0.09	0	0.03	-2.0811	0.905141					GO:0000775///chromosome, centromeric region+++GO:0000776///kinetochore+++GO:0005634///nucleus+++GO:0005694///chromosome+++GO:0005829///cytosol+++GO:0016604///nuclear body	GO:0003674///molecular_function	GO:0008150///biological_process+++GO:0034508///centromere complex assembly
102954	'Nudt10'	nudix (nucleoside diphosphate linked moiety X)-type motif 10	113.81	0.1	120.4	161.64	652.72	29.72	78.1033	281.36	-3.12868	0.44508					GO:0005622///intracellular+++GO:0005634///nucleus+++GO:0005737///cytoplasm+++GO:0005829///cytosol	GO:0000298///endopolyphosphatase activity+++GO:0008486///diphosphoinositol-polyphosphate diphosphatase activity+++GO:0016787///hydrolase activity+++GO:0034431///bis(5'-adenosyl)-hexaphosphatase activity+++GO:0034432///bis(5'-adenosyl)-pentaphosphatase activity+++GO:0046872///metal ion binding+++GO:0050072///m7G(5')pppN diphosphatase activity+++GO:0052840///inositol diphosphate tetrakisphosphate d…	GO:0071543///diphosphoinositol polyphosphate metabolic process+++GO:1901907///diadenosine pentaphosphate catabolic process+++GO:1901909///diadenosine hexaphosphate catabolic process+++GO:1901911///adenosine 5'-(hexahydrogen pentaphosphate) catabolic process
103080	'Septin10'	septin 10	12.49	0	0.07	0	0.24	2.06	4.18667	0.766667	1.52851	0.905141					GO:0005737///cytoplasm+++GO:0005856///cytoskeleton+++GO:0005940///septin ring+++GO:0015630///microtubule cytoskeleton+++GO:0031105///septin complex+++GO:0032153///cell division site	GO:0000166///nucleotide binding+++GO:0003924///GTPase activity+++GO:0005525///GTP binding+++GO:0060090///molecular adaptor activity	GO:0007049///cell cycle+++GO:0034613///cellular protein localization+++GO:0051301///cell division+++GO:0061640///cytoskeleton-dependent cytokinesis
103098	'Slc6a15'	solute carrier family 6 (neurotransmitter transporter), member 15	110.35	119.18	150.82	0.21	2.64	88.95	126.783	30.6	1.72506	0.81078		H00768///Autosomal recessive mental retardation+++H00905///Iminoglycinuria+++H01304///Hyperglycinuria			GO:0005886///plasma membrane+++GO:0005887///integral component of plasma membrane+++GO:0016020///membrane+++GO:0016021///integral component of membrane	GO:0005298///proline:sodium symporter activity+++GO:0005328///neurotransmitter:sodium symporter activity+++GO:0015293///symporter activity	GO:0003333///amino acid transmembrane transport+++GO:0006810///transport+++GO:0006811///ion transport+++GO:0006814///sodium ion transport+++GO:0006836///neurotransmitter transport+++GO:0006865///amino acid transport+++GO:0015804///neutral amino acid transport+++GO:0015820///leucine transport+++GO:0015824///proline transport+++GO:0055085///transmembrane transport+++GO:1903825///organic acid transm…	Slc6a15
103135	'Pan2'	PAN2 poly(A) specific ribonuclease subunit	0.04	0.15	9.26	0.03	0.04	0.07	3.15	0.0466667	4.83105	0.166497	03018///RNA degradation				GO:0000932///P-body+++GO:0005634///nucleus+++GO:0005737///cytoplasm+++GO:0031251///PAN complex	GO:0000175///3'-5'-exoribonuclease activity+++GO:0003676///nucleic acid binding+++GO:0004518///nuclease activity+++GO:0004527///exonuclease activity+++GO:0004535///poly(A)-specific ribonuclease activity+++GO:0005515///protein binding+++GO:0016787///hydrolase activity+++GO:0046872///metal ion binding	GO:0000289///nuclear-transcribed mRNA poly(A) tail shortening+++GO:0000291///nuclear-transcribed mRNA catabolic process, exonucleolytic+++GO:0006397///mRNA processing+++GO:0010606///positive regulation of cytoplasmic mRNA processing body assembly	Pan2
103136	'Pwp1'	PWP1 homolog, endonuclein	0.37	0.13	0.35	0.05	4.42	75.73	0.283333	26.7333	-6.89516	0.0135853					GO:0005634///nucleus+++GO:0005694///chromosome+++GO:0005730///nucleolus+++GO:0005794///Golgi apparatus	GO:1990889///H4K20me3 modified histone binding	GO:0033140///negative regulation of peptidyl-serine phosphorylation of STAT protein+++GO:0034773///histone H4-K20 trimethylation+++GO:0042254///ribosome biogenesis+++GO:1901838///positive regulation of transcription of nucleolar large rRNA by RNA polymerase I+++GO:2000738///positive regulation of stem cell differentiation
103140	'Gstt3'	glutathione S-transferase, theta 3	0.21	0.12	0	0.15	0.18	0.48	0.11	0.27	-1.75589	0.873236	00480///Glutathione metabolism+++00980///Metabolism of xenobiotics by cytochrome P450+++00982///Drug metabolism - cytochrome P450+++00983///Drug metabolism - other enzymes+++01524///Platinum drug resistance+++04212///Longevity regulating pathway - worm+++05200///Pathways in cancer+++05204///Chemical carcinogenesis+++05225///Hepatocellular carcinoma+++05418///Fluid shear stress and atherosclerosis			R03522///RX:glutathione R-transferase RX + Glutathione <=> Halide + R-S-Glutathione+++R07002///(1R)-hydroxy-(2R)-glutathionyl-1,2-dihydronaphthalene glutathione-lyase (epoxide-forming) (1R,2S)-Naphthalene 1,2-oxide + Glutathione <=> (1R)-Hydroxy-(2R)-glutathionyl-1,2-dihydronaphthalene+++R07003///(1R)-glutathionyl-(2R)-hydroxy-1,2-dihydronaphthalene glutathione-lyase (epoxide-forming) (1S,2R)-Nap…	GO:0005737///cytoplasm	GO:0004364///glutathione transferase activity+++GO:0016740///transferase activity	GO:0006749///glutathione metabolic process
103142	'Rdh9'	retinol dehydrogenase 9	16.08	4.46	1.34	0.05	5.01	0	7.29333	1.68667	1.29961	0.905141	00830///Retinol metabolism			R02124///retinol:NAD+ oxidoreductase Retinol + NAD+ <=> Retinal + NADH + H+	GO:0005789///endoplasmic reticulum membrane+++GO:0031301///integral component of organelle membrane+++GO:0043231///intracellular membrane-bounded organelle	GO:0004745///retinol dehydrogenase activity+++GO:0016491///oxidoreductase activity+++GO:0047023///androsterone dehydrogenase activity+++GO:0047044///androstan-3-alpha,17-beta-diol dehydrogenase activity	GO:0042904///9-cis-retinoic acid biosynthetic process+++GO:0055114///oxidation-reduction process
103161	'Apof'	apolipoprotein F	0	0	5.74	0	0	0	1.91333	0	5.52272	0.346151					GO:0005576///extracellular region+++GO:0005615///extracellular space+++GO:0034362///low-density lipoprotein particle+++GO:0034364///high-density lipoprotein particle	GO:0003674///molecular_function	GO:0006629///lipid metabolic process+++GO:0006641///triglyceride metabolic process+++GO:0006869///lipid transport+++GO:0008202///steroid metabolic process+++GO:0008203///cholesterol metabolic process+++GO:0033344///cholesterol efflux
103172	'Chchd10'	coiled-coil-helix-coiled-coil-helix domain containing 10	203.21	439.71	368.04	225.81	132.3	455.07	336.987	271.06	-0.333742	0.989216		H02342///Frontotemporal dementia and amyotrophic lateral sclerosis			GO:0005634///nucleus+++GO:0005739///mitochondrion+++GO:0005758///mitochondrial intermembrane space+++GO:0061617///MICOS complex	GO:0005515///protein binding	GO:0006119///oxidative phosphorylation+++GO:0007005///mitochondrion organization+++GO:0030322///stabilization of membrane potential+++GO:0031930///mitochondria-nucleus signaling pathway+++GO:0051457///maintenance of protein location in nucleus+++GO:0065003///protein-containing complex assembly+++GO:0090144///mitochondrial nucleoid organization+++GO:0099558///maintenance of synapse structure+++GO:…	Chchd10
103199	'Fig4'	FIG4 phosphoinositide 5-phosphatase	0	0.27	33.4	0.04	3.75	4.3	11.2233	2.69667	0.870645	0.953825	00562///Inositol phosphate metabolism	H00058///Amyotrophic lateral sclerosis (ALS)+++H00264///Charcot-Marie-Tooth disease+++H00271///Polymicrogyria+++H02127///Yunis-Varon syndrome		R12124///No_INFO 1-Phosphatidyl-1D-myo-inositol 3,5-bisphosphate + H2O <=> 1-Phosphatidyl-1D-myo-inositol 3-phosphate + Orthophosphate	GO:0005768///endosome+++GO:0005783///endoplasmic reticulum+++GO:0005794///Golgi apparatus+++GO:0005811///lipid droplet+++GO:0010008///endosome membrane+++GO:0016020///membrane+++GO:0016021///integral component of membrane+++GO:0043231///intracellular membrane-bounded organelle+++GO:0055037///recycling endosome	GO:0004438///phosphatidylinositol-3-phosphatase activity+++GO:0016787///hydrolase activity+++GO:0034593///phosphatidylinositol bisphosphate phosphatase activity+++GO:0042578///phosphoric ester hydrolase activity+++GO:0043812///phosphatidylinositol-4-phosphate phosphatase activity	GO:0007033///vacuole organization+++GO:0007626///locomotory behavior+++GO:0010976///positive regulation of neuron projection development+++GO:0016311///dephosphorylation+++GO:0031642///negative regulation of myelination+++GO:0032288///myelin assembly+++GO:0043473///pigmentation+++GO:0046488///phosphatidylinositol metabolic process+++GO:0048666///neuron development
103213	'Traf3ip2'	TRAF3 interacting protein 2	0.17	0.04	0.08	0.13	0	0	0.0966667	0.0433333	-0.118386	0.991332	04218///Cellular senescence+++04657///IL-17 signaling pathway	H01656///Psoriasis				GO:0005102///signaling receptor binding+++GO:0005515///protein binding	GO:0001783///B cell apoptotic process+++GO:0002230///positive regulation of defense response to virus by host+++GO:0006959///humoral immune response+++GO:0043123///positive regulation of I-kappaB kinase/NF-kappaB signaling+++GO:0048305///immunoglobulin secretion
103220	'Ttc41'	tetratricopeptide repeat domain 41	0.43	6.09	1.25	0.11	0.83	0.92	2.59	0.62	1.88432	0.751014					GO:0005575///cellular_component+++GO:0005737///cytoplasm	GO:0003674///molecular_function	GO:0008150///biological_process
103236	'Csnk1g2'	casein kinase 1, gamma 2	66.85	0.05	14.38	0	21.88	0	27.0933	7.29333	0.91774	0.961434	04340///Hedgehog signaling pathway+++04341///Hedgehog signaling pathway - fly				GO:0005634///nucleus+++GO:0005737///cytoplasm+++GO:0005886///plasma membrane	GO:0000166///nucleotide binding+++GO:0004672///protein kinase activity+++GO:0004674///protein serine/threonine kinase activity+++GO:0005524///ATP binding+++GO:0016301///kinase activity+++GO:0016740///transferase activity	GO:0006468///protein phosphorylation+++GO:0016055///Wnt signaling pathway+++GO:0016310///phosphorylation+++GO:0018105///peptidyl-serine phosphorylation+++GO:0046777///protein autophosphorylation+++GO:0090263///positive regulation of canonical Wnt signaling pathway	Csnk1g2
103266	'Tmem263'	transmembrane protein 263	2.97	63.56	67.84	0.3	4.91	33.2	44.79	12.8033	1.52074	0.857939					GO:0005575///cellular_component+++GO:0016020///membrane+++GO:0016021///integral component of membrane	GO:0003674///molecular_function	GO:0008150///biological_process
103284	'Zc3h10'	zinc finger CCCH type containing 10	19.42	0.05	0.44	0	0.24	0	6.63667	0.08	5.46502	0.175054					GO:0005634///nucleus+++GO:0005654///nucleoplasm+++GO:0005737///cytoplasm	GO:0003723///RNA binding+++GO:0035198///miRNA binding+++GO:0046872///metal ion binding	GO:0000381///regulation of alternative mRNA splicing, via spliceosome+++GO:0010608///posttranscriptional regulation of gene expression+++GO:1903799///negative regulation of production of miRNAs involved in gene silencing by miRNA
103406	'Zfr2'	zinc finger RNA binding protein 2	0	1.17	0	1.62	163.17	0.94	0.39	55.2433	-7.58388	0.0363985					GO:0005634///nucleus	GO:0003676///nucleic acid binding+++GO:0003723///RNA binding+++GO:0003725///double-stranded RNA binding+++GO:0003727///single-stranded RNA binding+++GO:0005524///ATP binding+++GO:0008270///zinc ion binding+++GO:0016740///transferase activity	GO:0006955///immune response+++GO:0008150///biological_process	Zfr2
103425	'Ncln'	nicalin	154.22	0.16	67.9	0.39	2.28	115.34	74.0933	39.3367	0.591612	0.972805					GO:0005783///endoplasmic reticulum+++GO:0005789///endoplasmic reticulum membrane+++GO:0016020///membrane+++GO:0016021///integral component of membrane+++GO:0032991///protein-containing complex	GO:0003674///molecular_function	GO:0009966///regulation of signal transduction+++GO:0043254///regulation of protein complex assembly+++GO:0050821///protein stabilization+++GO:0061635///regulation of protein complex stability
103466	'Nt5dc3'	5'-nucleotidase domain containing 3	0.79	0.19	20.09	0.43	82.51	0.14	7.02333	27.6933	-3.48106	0.426972					GO:0005739///mitochondrion+++GO:0005829///cytosol+++GO:0043235///receptor complex	GO:0008253///5'-nucleotidase activity+++GO:0016787///hydrolase activity+++GO:0046872///metal ion binding	GO:0016311///dephosphorylation
103468	'Nup107'	nucleoporin 107	1.7	217.21	56.66	0.05	0.16	0.56	91.8567	0.256667	8.35734	0.00128578	03013///RNA transport	H01657///Nephrotic syndrome+++H01722///Galloway-Mowat syndrome			GO:0000775///chromosome, centromeric region+++GO:0000776///kinetochore+++GO:0000777///condensed chromosome kinetochore+++GO:0005634///nucleus+++GO:0005643///nuclear pore+++GO:0005694///chromosome+++GO:0016020///membrane+++GO:0016021///integral component of membrane+++GO:0031080///nuclear pore outer ring+++GO:0031965///nuclear membrane+++GO:0034399///nuclear periphery	GO:0017056///structural constituent of nuclear pore	GO:0000973///posttranscriptional tethering of RNA polymerase II gene DNA at nuclear periphery+++GO:0006355///regulation of transcription, DNA-templated+++GO:0006406///mRNA export from nucleus+++GO:0006606///protein import into nucleus+++GO:0008585///female gonad development+++GO:0015031///protein transport+++GO:0051028///mRNA transport+++GO:0051292///nuclear pore complex assembly+++GO:0072006///n…
103511	'Calhm5'	calcium homeostasis modulator family member 5	0.22	0.26	51.42	0	0.1	0.34	17.3	0.146667	5.90616	0.0967957					GO:0005887///integral component of plasma membrane+++GO:0016020///membrane+++GO:0016021///integral component of membrane	GO:0005261///cation channel activity	GO:0006811///ion transport+++GO:0034220///ion transmembrane transport+++GO:0098655///cation transmembrane transport
103534	'Mgat4b'	mannoside acetylglucosaminyltransferase 4, isoenzyme B	0	0.05	0	0	0.07	59.74	0.0166667	19.9367	-10.0174	0.00992364	00510///N-Glycan biosynthesis+++00513///Various types of N-glycan biosynthesis		M00075///N-glycan biosynthesis, complex type	R05987///No_INFO UDP-N-acetyl-D-glucosamine + G00015 <=> UDP + G00020	GO:0000139///Golgi membrane+++GO:0005783///endoplasmic reticulum+++GO:0005793///endoplasmic reticulum-Golgi intermediate compartment+++GO:0005794///Golgi apparatus+++GO:0005795///Golgi stack+++GO:0016020///membrane+++GO:0016021///integral component of membrane	GO:0008375///acetylglucosaminyltransferase activity+++GO:0008454///alpha-1,3-mannosylglycoprotein 4-beta-N-acetylglucosaminyltransferase activity+++GO:0016740///transferase activity+++GO:0016757///transferase activity, transferring glycosyl groups+++GO:0046872///metal ion binding	GO:0006486///protein glycosylation+++GO:0006487///protein N-linked glycosylation
103537	'Mbtd1'	mbt domain containing 1	0	0.03	4.02	219.31	2.65	0	1.35	73.9867	-7.79655	0.0489281					GO:0005634///nucleus+++GO:0016020///membrane+++GO:0016021///integral component of membrane	GO:0003682///chromatin binding+++GO:0008270///zinc ion binding+++GO:0035064///methylated histone binding+++GO:0042393///histone binding+++GO:0046872///metal ion binding	GO:0006325///chromatin organization+++GO:0006355///regulation of transcription, DNA-templated+++GO:0045892///negative regulation of transcription, DNA-templated+++GO:0048706///embryonic skeletal system development
103551	'Epop'	elongin BC and polycomb repressive complex 2 associated protein	0	1.9	32.2	0	0	0	11.3667	0	8.2043	0.0426593					GO:0005634///nucleus+++GO:0005694///chromosome+++GO:0035098///ESC/E(Z) complex+++GO:0070449///elongin complex	GO:0003682///chromatin binding+++GO:0005515///protein binding	GO:0006325///chromatin organization+++GO:0006357///regulation of transcription by RNA polymerase II+++GO:0035616///histone H2B conserved C-terminal lysine deubiquitination+++GO:0048663///neuron fate commitment+++GO:0048863///stem cell differentiation
103554	'Psme4'	proteasome (prosome, macropain) activator subunit 4	2.94	0.7	0	0.08	51.71	0	1.21333	17.2633	-4.64199	0.333306	03050///Proteasome				GO:0000502///proteasome complex+++GO:0005634///nucleus+++GO:0005654///nucleoplasm+++GO:0005737///cytoplasm+++GO:0005829///cytosol+++GO:0016607///nuclear speck+++GO:1990111///spermatoproteasome complex	GO:0016504///peptidase activator activity+++GO:0070577///lysine-acetylated histone binding+++GO:0070628///proteasome binding	GO:0006281///DNA repair+++GO:0006974///cellular response to DNA damage stimulus+++GO:0007275///multicellular organism development+++GO:0007283///spermatogenesis+++GO:0010499///proteasomal ubiquitin-independent protein catabolic process+++GO:0010952///positive regulation of peptidase activity+++GO:0030154///cell differentiation+++GO:0035093///spermatogenesis, exchange of chromosomal proteins
103573	'Xpo1'	exportin 1	39.06	129.17	0.11	251	194.61	4.6	56.1133	150.07	-2.19522	0.745324	03008///Ribosome biogenesis in eukaryotes+++03013///RNA transport+++04013///MAPK signaling pathway - fly+++05164///Influenza A+++05166///Human T-cell leukemia virus 1 infection				GO:0000776///kinetochore+++GO:0005634///nucleus+++GO:0005642///annulate lamellae+++GO:0005654///nucleoplasm+++GO:0005730///nucleolus+++GO:0005737///cytoplasm+++GO:0005829///cytosol+++GO:0015030///Cajal body+++GO:0031965///nuclear membrane+++GO:0032991///protein-containing complex+++GO:0043231///intracellular membrane-bounded organelle+++GO:1990904///ribonucleoprotein complex	GO:0003723///RNA binding+++GO:0005049///nuclear export signal receptor activity+++GO:0005515///protein binding+++GO:0008536///Ran GTPase binding+++GO:0019904///protein domain specific binding	GO:0000054///ribosomal subunit export from nucleus+++GO:0000055///ribosomal large subunit export from nucleus+++GO:0000056///ribosomal small subunit export from nucleus+++GO:0000122///negative regulation of transcription by RNA polymerase II+++GO:0006611///protein export from nucleus+++GO:0006886///intracellular protein transport+++GO:0006913///nucleocytoplasmic transport+++GO:0010824///regulatio…	Xpo1
103583	'Fbxw11'	F-box and WD-40 domain protein 11	7.53	13.97	2.28	0.07	0.27	107.24	7.92667	35.86	-2.07854	0.778722	04114///Oocyte meiosis+++04120///Ubiquitin mediated proteolysis+++04218///Cellular senescence+++04310///Wnt signaling pathway+++04340///Hedgehog signaling pathway+++04341///Hedgehog signaling pathway - fly+++04390///Hippo signaling pathway+++04624///Toll and Imd signaling pathway+++04710///Circadian rhythm+++05131///Shigellosis+++05170///Human immunodeficiency virus 1 infection				GO:0005634///nucleus+++GO:0005737///cytoplasm+++GO:0005813///centrosome+++GO:0005829///cytosol+++GO:0019005///SCF ubiquitin ligase complex	GO:0004842///ubiquitin-protein transferase activity+++GO:0005515///protein binding+++GO:0046983///protein dimerization activity+++GO:0061630///ubiquitin protein ligase activity	GO:0000209///protein polyubiquitination+++GO:0006470///protein dephosphorylation+++GO:0006511///ubiquitin-dependent protein catabolic process+++GO:0007049///cell cycle+++GO:0016055///Wnt signaling pathway+++GO:0016567///protein ubiquitination+++GO:0031146///SCF-dependent proteasomal ubiquitin-dependent protein catabolic process+++GO:0031648///protein destabilization+++GO:0042752///regulation of c…	Fbxw11
103611158	'Gm38666'	predicted gene, 38666	1.17	8.33	12.15	4.06	0	0	7.21667	1.35333	0.986276	0.942807					GO:0005887///integral component of plasma membrane		GO:0007155///cell adhesion
103611159	'Gm38667'	predicted gene, 38667	0	22.44	0	0	0	0	7.48	0	22.9481	3.7e-10					GO:0016020///membrane+++GO:0016021///integral component of membrane
103677	'Smg6'	Smg-6 homolog, nonsense mediated mRNA decay factor (C. elegans)	0.9	0.14	0.59	0.61	9.39	2.36	0.543333	4.12	-4.01889	0.153399	03015///mRNA surveillance pathway				GO:0000781///chromosome, telomeric region+++GO:0005634///nucleus+++GO:0005694///chromosome+++GO:0005697///telomerase holoenzyme complex+++GO:0005730///nucleolus+++GO:0005737///cytoplasm+++GO:0005829///cytosol+++GO:0035145///exon-exon junction complex	GO:0003677///DNA binding+++GO:0003723///RNA binding+++GO:0004518///nuclease activity+++GO:0004519///endonuclease activity+++GO:0004521///endoribonuclease activity+++GO:0016787///hydrolase activity+++GO:0042162///telomeric DNA binding+++GO:0043021///ribonucleoprotein complex binding+++GO:0046872///metal ion binding+++GO:0070034///telomerase RNA binding+++GO:0070182///DNA polymerase binding	GO:0000184///nuclear-transcribed mRNA catabolic process, nonsense-mediated decay+++GO:0007004///telomere maintenance via telomerase+++GO:0032204///regulation of telomere maintenance+++GO:0032210///regulation of telomere maintenance via telomerase+++GO:0090305///nucleic acid phosphodiester bond hydrolysis+++GO:0090502///RNA phosphodiester bond hydrolysis, endonucleolytic+++GO:1904354///negative re…
103694	'Tmed4'	transmembrane p24 trafficking protein 4	454.06	204.81	477.17	487.5	8.37	487.31	378.68	327.727	-0.778605	0.935589					GO:0005783///endoplasmic reticulum+++GO:0005789///endoplasmic reticulum membrane+++GO:0005793///endoplasmic reticulum-Golgi intermediate compartment+++GO:0005794///Golgi apparatus+++GO:0016020///membrane+++GO:0016021///integral component of membrane+++GO:0030134///COPII-coated ER to Golgi transport vesicle		GO:0006886///intracellular protein transport+++GO:0006888///ER to Golgi vesicle-mediated transport+++GO:0007030///Golgi organization+++GO:0015031///protein transport	Tmed4
103710	'Slc35e4'	solute carrier family 35, member E4	0.86	43.69	202.61	2.64	0.32	1.31	82.3867	1.42333	4.44171	0.147151					GO:0005794///Golgi apparatus+++GO:0016020///membrane+++GO:0016021///integral component of membrane	GO:0015165///pyrimidine nucleotide-sugar transmembrane transporter activity+++GO:0015297///antiporter activity+++GO:0022857///transmembrane transporter activity	GO:0055085///transmembrane transport+++GO:0090481///pyrimidine nucleotide-sugar transmembrane transport
103711	'Pnpo'	pyridoxine 5'-phosphate oxidase	3.02	262.12	23.75	225.72	5.21	327.09	96.2967	186.007	-1.31144	0.905141	00750///Vitamin B6 metabolism	H01124///Pyridoxamine-5'-phosphate oxidase (PNPO) deficiency	M00124///Pyridoxal biosynthesis, erythrose-4P => pyridoxal-5P	R00277///Pyridoxamine-5'-phosphate:oxygen oxidoreductase (deaminating) Pyridoxamine phosphate + H2O + Oxygen <=> Pyridoxal phosphate + Ammonia + Hydrogen peroxide+++R00278///Pyridoxine 5-phosphate:oxygen oxidoreductase Pyridoxine phosphate + Oxygen <=> Hydrogen peroxide + Pyridoxal phosphate+++R01710///Pyridoxamine:oxygen oxidoreductase (deaminating) Pyridoxamine + H2O + Oxygen <=> Pyridoxal + Am…	GO:0005654///nucleoplasm+++GO:0005829///cytosol	GO:0004733///pyridoxamine-phosphate oxidase activity+++GO:0010181///FMN binding+++GO:0016491///oxidoreductase activity+++GO:0016638///oxidoreductase activity, acting on the CH-NH2 group of donors+++GO:0030170///pyridoxal phosphate binding+++GO:0042803///protein homodimerization activity+++GO:0048037///cofactor binding	GO:0008615///pyridoxine biosynthetic process+++GO:0042823///pyridoxal phosphate biosynthetic process+++GO:0055114///oxidation-reduction process
103712	'6330403K07Rik'	RIKEN cDNA 6330403K07 gene	510.07	328.37	789.72	999.41	1246.85	938.64	542.72	1061.63	-2.00308	0.598454					GO:0005575///cellular_component+++GO:0016020///membrane+++GO:0016021///integral component of membrane	GO:0003674///molecular_function	GO:0008150///biological_process	6330403K07Rik
103724	'Tbc1d10a'	TBC1 domain family, member 10a	0.1	0.48	84.48	395.45	0.16	75.37	28.3533	156.993	-4.33443	0.280043					GO:0005829///cytosol+++GO:0005886///plasma membrane+++GO:0005902///microvillus+++GO:0042995///cell projection	GO:0005085///guanyl-nucleotide exchange factor activity+++GO:0005096///GTPase activator activity+++GO:0017137///Rab GTPase binding+++GO:0030165///PDZ domain binding	GO:0006886///intracellular protein transport+++GO:0042147///retrograde transport, endosome to Golgi+++GO:0045862///positive regulation of proteolysis+++GO:0090630///activation of GTPase activity+++GO:0097202///activation of cysteine-type endopeptidase activity	Tbc1d10a
103733	'Tubg1'	tubulin, gamma 1	104.58	0.22	43.22	0.27	120.13	2.86	49.34	41.0867	-0.759404	0.962736	05165///Human papillomavirus infection	H01881///Complex cortical dysplasia with other brain malformations			GO:0000242///pericentriolar material+++GO:0000794///condensed nuclear chromosome+++GO:0000922///spindle pole+++GO:0000930///gamma-tubulin complex+++GO:0005634///nucleus+++GO:0005737///cytoplasm+++GO:0005813///centrosome+++GO:0005814///centriole+++GO:0005815///microtubule organizing center+++GO:0005819///spindle+++GO:0005827///polar microtubule+++GO:0005856///cytoskeleton+++GO:0005874///microtubul…	GO:0000166///nucleotide binding+++GO:0003924///GTPase activity+++GO:0005200///structural constituent of cytoskeleton+++GO:0005515///protein binding+++GO:0005525///GTP binding+++GO:0042802///identical protein binding	GO:0000070///mitotic sister chromatid segregation+++GO:0000212///meiotic spindle organization+++GO:0000226///microtubule cytoskeleton organization+++GO:0000278///mitotic cell cycle+++GO:0007017///microtubule-based process+++GO:0007020///microtubule nucleation+++GO:0007052///mitotic spindle organization+++GO:0007088///regulation of mitotic nuclear division+++GO:0031122///cytoplasmic microtubule or…
103737	'Pex12'	peroxisomal biogenesis factor 12	0.86	120.9	23.68	0.42	0.15	0.13	48.48	0.233333	6.99792	0.0122428	04146///Peroxisome	H00205///Peroxisome biogenesis disorder+++H01342///Zellweger syndrome			GO:0005777///peroxisome+++GO:0005778///peroxisomal membrane+++GO:0005779///integral component of peroxisomal membrane+++GO:0016020///membrane+++GO:0016021///integral component of membrane+++GO:1990429///peroxisomal importomer complex	GO:0004842///ubiquitin-protein transferase activity+++GO:0008022///protein C-terminus binding+++GO:0008270///zinc ion binding+++GO:0046872///metal ion binding	GO:0006513///protein monoubiquitination+++GO:0006625///protein targeting to peroxisome+++GO:0007031///peroxisome organization+++GO:0015031///protein transport+++GO:0016558///protein import into peroxisome matrix
103742	'Mien1'	migration and invasion enhancer 1	554.5	800.56	167.81	181.07	428.08	680.95	507.623	430.033	-0.151899	0.991332					GO:0005737///cytoplasm+++GO:0005829///cytosol+++GO:0005886///plasma membrane+++GO:0016020///membrane+++GO:0031235///intrinsic component of the cytoplasmic side of the plasma membrane	GO:0005515///protein binding	GO:0006915///apoptotic process+++GO:0030335///positive regulation of cell migration+++GO:0043066///negative regulation of apoptotic process+++GO:0051491///positive regulation of filopodium assembly	Mien1
103743	'Tmem98'	transmembrane protein 98	0.41	0.08	1.07	0	0.24	0.86	0.52	0.366667	-0.201576	0.991332					GO:0005576///extracellular region+++GO:0005615///extracellular space+++GO:0005783///endoplasmic reticulum+++GO:0005789///endoplasmic reticulum membrane+++GO:0005886///plasma membrane+++GO:0016020///membrane+++GO:0016021///integral component of membrane+++GO:0070062///extracellular exosome	GO:0005515///protein binding	GO:0010955///negative regulation of protein processing+++GO:0031642///negative regulation of myelination+++GO:0045063///T-helper 1 cell differentiation+++GO:0048715///negative regulation of oligodendrocyte differentiation+++GO:1900181///negative regulation of protein localization to nucleus
103765	'Tmem17'	transmembrane protein 17	1.17	160.01	0	0.11	0	0.23	53.7267	0.113333	8.74286	0.0187628					GO:0005886///plasma membrane+++GO:0005929///cilium+++GO:0016020///membrane+++GO:0016021///integral component of membrane+++GO:0035869///ciliary transition zone+++GO:0036038///MKS complex+++GO:0042995///cell projection+++GO:0060170///ciliary membrane	GO:0005515///protein binding	GO:0007224///smoothened signaling pathway+++GO:0030030///cell projection organization+++GO:0060271///cilium assembly+++GO:1905515///non-motile cilium assembly
103768	'Tubg2'	tubulin, gamma 2	165.09	156.46	150.86	0.17	3.49	97.84	157.47	33.8333	2.04109	0.724026	05165///Human papillomavirus infection	H01881///Complex cortical dysplasia with other brain malformations			GO:0000242///pericentriolar material+++GO:0000930///gamma-tubulin complex+++GO:0005634///nucleus+++GO:0005737///cytoplasm+++GO:0005813///centrosome+++GO:0005815///microtubule organizing center+++GO:0005819///spindle+++GO:0005856///cytoskeleton+++GO:0005874///microtubule+++GO:0005876///spindle microtubule+++GO:0005881///cytoplasmic microtubule	GO:0000166///nucleotide binding+++GO:0003924///GTPase activity+++GO:0005200///structural constituent of cytoskeleton+++GO:0005525///GTP binding	GO:0000070///mitotic sister chromatid segregation+++GO:0000212///meiotic spindle organization+++GO:0000226///microtubule cytoskeleton organization+++GO:0000278///mitotic cell cycle+++GO:0007017///microtubule-based process+++GO:0007020///microtubule nucleation+++GO:0007052///mitotic spindle organization+++GO:0031122///cytoplasmic microtubule organization	Tubg2
103784	'Wdr92'	WD repeat domain 92	0	0.03	0.16	0.89	0.05	0.41	0.0633333	0.45	-4.1778	0.272202					GO:0005575///cellular_component	GO:0043130///ubiquitin binding	GO:0006915///apoptotic process	Wdr92
103806	'Maml1'	mastermind like transcriptional coactivator 1	0.03	0.02	0	0	0	1.01	0.0166667	0.336667	-4.25531	0.430462	04330///Notch signaling pathway+++04658///Th1 and Th2 cell differentiation+++05165///Human papillomavirus infection	H01508///Salivary gland cancer			GO:0002193///MAML1-RBP-Jkappa- ICN1 complex+++GO:0005634///nucleus+++GO:0005654///nucleoplasm+++GO:0016607///nuclear speck+++GO:0043231///intracellular membrane-bounded organelle	GO:0003713///transcription coactivator activity+++GO:0019901///protein kinase binding+++GO:0042605///peptide antigen binding	GO:0006468///protein phosphorylation+++GO:0007219///Notch signaling pathway+++GO:0007221///positive regulation of transcription of Notch receptor target+++GO:0010831///positive regulation of myotube differentiation+++GO:0045445///myoblast differentiation+++GO:0045944///positive regulation of transcription by RNA polymerase II+++GO:0051149///positive regulation of muscle cell differentiation+++GO:…
103836	'Zfp692'	zinc finger protein 692	0.1	0.06	144.73	0.96	329.45	0.32	48.2967	110.243	-2.79435	0.692811					GO:0005634///nucleus+++GO:0005654///nucleoplasm+++GO:0005730///nucleolus	GO:0000978///RNA polymerase II proximal promoter sequence-specific DNA binding+++GO:0001227///DNA-binding transcription repressor activity, RNA polymerase II-specific+++GO:0003676///nucleic acid binding+++GO:0003677///DNA binding+++GO:0046872///metal ion binding	GO:0000122///negative regulation of transcription by RNA polymerase II
103841	'Cuedc1'	CUE domain containing 1	0	0.11	0.24	0.05	0.05	0.19	0.116667	0.0966667	-0.474318	0.991332					GO:0005575///cellular_component	GO:0003674///molecular_function	GO:0008150///biological_process
103844	'Inca1'	inhibitor of CDK, cyclin A1 interacting protein 1	0.65	106.21	41.19	0	0	0	49.35	0	9.97805	0.003581					GO:0005634///nucleus+++GO:0005654///nucleoplasm+++GO:0005737///cytoplasm+++GO:0016604///nuclear body	GO:0004860///protein kinase inhibitor activity+++GO:0004861///cyclin-dependent protein serine/threonine kinase inhibitor activity+++GO:0005515///protein binding+++GO:0030332///cyclin binding+++GO:0044877///protein-containing complex binding	GO:0007049///cell cycle+++GO:0008285///negative regulation of cell proliferation+++GO:0045736///negative regulation of cyclin-dependent protein serine/threonine kinase activity+++GO:2001235///positive regulation of apoptotic signaling pathway
103850	'Nt5m'	5',3'-nucleotidase, mitochondrial	1.08	131.92	0.3	221.7	0	76.19	44.4333	99.2967	-1.8161	0.879144	00230///Purine metabolism+++00240///Pyrimidine metabolism+++00760///Nicotinate and nicotinamide metabolism	H00266///Hereditary spastic paraplegia+++H00674///Anemia due to disorders of nucleotide metabolism		R00183///adenosine 5'-monophosphate phosphohydrolase AMP + H2O <=> Adenosine + Orthophosphate+++R00511///cytidine-5'-monophosphate phosphohydrolase CMP + H2O <=> Cytidine + Orthophosphate+++R00963///uridine 5'-monophosphate phosphohydrolase UMP + H2O <=> Uridine + Orthophosphate+++R01126///inosine 5'-monophosphate phosphohydrolase IMP + H2O <=> Inosine + Orthophosphate+++R01227///guanosine 5'-mon…	GO:0005739///mitochondrion	GO:0000166///nucleotide binding+++GO:0008253///5'-nucleotidase activity+++GO:0016787///hydrolase activity+++GO:0046872///metal ion binding	GO:0009117///nucleotide metabolic process+++GO:0009223///pyrimidine deoxyribonucleotide catabolic process+++GO:0009264///deoxyribonucleotide catabolic process+++GO:0016311///dephosphorylation+++GO:0046079///dUMP catabolic process
103963	'Rpn1'	ribophorin I	65.66	91.85	220.61	189.86	1.69	62.61	126.04	84.72	-0.734369	0.948103	00510///N-Glycan biosynthesis+++00513///Various types of N-glycan biosynthesis+++04141///Protein processing in endoplasmic reticulum		M00072///N-glycosylation by oligosaccharyltransferase	R05976///No_INFO Protein asparagine + G00008 <=> Dolichyl diphosphate + G00009	GO:0005783///endoplasmic reticulum+++GO:0005789///endoplasmic reticulum membrane+++GO:0005791///rough endoplasmic reticulum+++GO:0005829///cytosol+++GO:0008250///oligosaccharyltransferase complex+++GO:0016020///membrane+++GO:0016021///integral component of membrane+++GO:0042470///melanosome	GO:0004579///dolichyl-diphosphooligosaccharide-protein glycotransferase activity	GO:0006486///protein glycosylation+++GO:0006487///protein N-linked glycosylation+++GO:0018279///protein N-linked glycosylation via asparagine	Rpn1
103967	'Dnm3'	dynamin 3	0.1	5.91	8.05	0.14	0.42	0.09	4.68667	0.216667	3.8242	0.242668	04072///Phospholipase D signaling pathway+++04144///Endocytosis+++04721///Synaptic vesicle cycle+++04961///Endocrine and other factor-regulated calcium reabsorption+++05100///Bacterial invasion of epithelial cells	H00606///Early infantile epileptic encephalopathy			GO:0001917///photoreceptor inner segment+++GO:0005737///cytoplasm+++GO:0005739///mitochondrion+++GO:0005794///Golgi apparatus+++GO:0005856///cytoskeleton+++GO:0005874///microtubule+++GO:0005886///plasma membrane+++GO:0014069///postsynaptic density+++GO:0015630///microtubule cytoskeleton+++GO:0016020///membrane+++GO:0030424///axon+++GO:0031410///cytoplasmic vesicle+++GO:0031966///mitochondrial mem…	GO:0000166///nucleotide binding+++GO:0003924///GTPase activity+++GO:0005515///protein binding+++GO:0005525///GTP binding+++GO:0008017///microtubule binding+++GO:0016787///hydrolase activity+++GO:0031798///type 1 metabotropic glutamate receptor binding+++GO:0031802///type 5 metabotropic glutamate receptor binding+++GO:0042802///identical protein binding+++GO:0050998///nitric-oxide synthase binding…	GO:0000266///mitochondrial fission+++GO:0006897///endocytosis+++GO:0007416///synapse assembly+++GO:0016185///synaptic vesicle budding from presynaptic endocytic zone membrane+++GO:0031623///receptor internalization+++GO:0046847///filopodium assembly+++GO:0048285///organelle fission+++GO:0048488///synaptic vesicle endocytosis+++GO:0050803///regulation of synapse structure or activity+++GO:0051491/…
104001	'Rtn1'	reticulon 1	1928.4	2624.9	2860.03	3578.05	3808.49	2092.84	2471.11	3159.79	-1.41919	0.819479					GO:0000139///Golgi membrane+++GO:0005783///endoplasmic reticulum+++GO:0005789///endoplasmic reticulum membrane+++GO:0005790///smooth endoplasmic reticulum+++GO:0005794///Golgi apparatus+++GO:0016020///membrane+++GO:0016021///integral component of membrane		GO:0008150///biological_process	Rtn1
104009	'Qsox1'	quiescin Q6 sulfhydryl oxidase 1	1.22	59.06	16.22	0.34	0.89	43.08	25.5	14.77	0.891139	0.935589					GO:0000139///Golgi membrane+++GO:0005576///extracellular region+++GO:0005615///extracellular space+++GO:0005623///cell+++GO:0005783///endoplasmic reticulum+++GO:0005794///Golgi apparatus+++GO:0016020///membrane+++GO:0016021///integral component of membrane+++GO:0030173///integral component of Golgi membrane+++GO:0043231///intracellular membrane-bounded organelle+++GO:0045171///intercellular bridg…	GO:0003756///protein disulfide isomerase activity+++GO:0016491///oxidoreductase activity+++GO:0016971///flavin-linked sulfhydryl oxidase activity+++GO:0016972///thiol oxidase activity+++GO:0071949///FAD binding	GO:0006457///protein folding+++GO:0016242///negative regulation of macroautophagy+++GO:0045454///cell redox homeostasis+++GO:0055114///oxidation-reduction process+++GO:0085029///extracellular matrix assembly	Qsox1
104010	'Cdh22'	cadherin 22	0.58	0	0	0	0.85	0.15	0.193333	0.333333	-1.59371	0.905141					GO:0005886///plasma membrane+++GO:0016020///membrane+++GO:0016021///integral component of membrane+++GO:0016342///catenin complex	GO:0005509///calcium ion binding+++GO:0045296///cadherin binding+++GO:0046872///metal ion binding	GO:0007155///cell adhesion+++GO:0007156///homophilic cell adhesion via plasma membrane adhesion molecules+++GO:0007420///brain development+++GO:0016339///calcium-dependent cell-cell adhesion via plasma membrane cell adhesion molecules+++GO:0098609///cell-cell adhesion+++GO:0098742///cell-cell adhesion via plasma-membrane adhesion molecules	Cdh22
104015	'Synj1'	synaptojanin 1	160.74	46.46	82.39	113.69	102.81	82.79	96.53	99.7633	-1.01657	0.905141	00562///Inositol phosphate metabolism+++04070///Phosphatidylinositol signaling system	H00606///Early infantile epileptic encephalopathy+++H01600///Parkinsonian syndrome		R04404///Phosphatidyl-myo-inositol-4,5-bisphosphate 4-phosphohydrolase 1-Phosphatidyl-D-myo-inositol 4,5-bisphosphate + H2O <=> 1-Phosphatidyl-1D-myo-inositol 4-phosphate + Orthophosphate+++R09827///1-phosphatidyl-1D-myo-inositol-3,4,5-trisphosphate 5-phosphohydrolase Phosphatidylinositol-3,4,5-trisphosphate + H2O <=> 1-Phosphatidyl-1D-myo-inositol 3,4-bisphosphate + Orthophosphate	GO:0005623///cell+++GO:0005737///cytoplasm+++GO:0005874///microtubule+++GO:0012506///vesicle membrane+++GO:0030117///membrane coat+++GO:0030118///clathrin coat+++GO:0030132///clathrin coat of coated pit+++GO:0032991///protein-containing complex+++GO:0043005///neuron projection+++GO:0043195///terminal bouton+++GO:0048471///perinuclear region of cytoplasm+++GO:0097060///synaptic membrane+++GO:00986…	GO:0003676///nucleic acid binding+++GO:0003723///RNA binding+++GO:0004438///phosphatidylinositol-3-phosphatase activity+++GO:0004439///phosphatidylinositol-4,5-bisphosphate 5-phosphatase activity+++GO:0005515///protein binding+++GO:0008022///protein C-terminus binding+++GO:0016787///hydrolase activity+++GO:0017124///SH3 domain binding+++GO:0034595///phosphatidylinositol phosphate 5-phosphatase ac…	GO:0006836///neurotransmitter transport+++GO:0006897///endocytosis+++GO:0007420///brain development+++GO:0007612///learning+++GO:0014015///positive regulation of gliogenesis+++GO:0016082///synaptic vesicle priming+++GO:0016191///synaptic vesicle uncoating+++GO:0032526///response to retinoic acid+++GO:0034097///response to cytokine+++GO:0046488///phosphatidylinositol metabolic process+++GO:0046855…	Synj1
104027	'Synpo'	synaptopodin	46.47	72.43	98.55	0.09	1.24	43	72.4833	14.7767	2.05608	0.717266	04530///Tight junction				GO:0001725///stress fiber+++GO:0005634///nucleus+++GO:0005737///cytoplasm+++GO:0005829///cytosol+++GO:0005856///cytoskeleton+++GO:0005923///bicellular tight junction+++GO:0014069///postsynaptic density+++GO:0015629///actin cytoskeleton+++GO:0030018///Z disc+++GO:0030054///cell junction+++GO:0030424///axon+++GO:0030425///dendrite+++GO:0042995///cell projection+++GO:0043197///dendritic spine+++GO:0…	GO:0003779///actin binding	GO:0008542///visual learning+++GO:0030865///cortical cytoskeleton organization+++GO:0032233///positive regulation of actin filament bundle assembly+++GO:0048169///regulation of long-term neuronal synaptic plasticity+++GO:0051492///regulation of stress fiber assembly+++GO:0098886///modification of dendritic spine+++GO:0099170///postsynaptic modulation of chemical synaptic transmission+++GO:0099588…	Synpo
104069	'Sncb'	synuclein, beta	470.76	190.08	298.66	179.57	547.31	390.73	319.833	372.537	-1.03249	0.905141					GO:0005737///cytoplasm+++GO:0005739///mitochondrion+++GO:0016234///inclusion body+++GO:0030426///growth cone+++GO:0043025///neuronal cell body+++GO:0043195///terminal bouton+++GO:0043679///axon terminus+++GO:0045202///synapse+++GO:0099523///presynaptic cytosol	GO:0005509///calcium ion binding+++GO:0043014///alpha-tubulin binding+++GO:0046914///transition metal ion binding+++GO:0048487///beta-tubulin binding+++GO:1903136///cuprous ion binding	GO:0007268///chemical synaptic transmission+++GO:0042417///dopamine metabolic process+++GO:0043524///negative regulation of neuron apoptotic process+++GO:0048488///synaptic vesicle endocytosis+++GO:0050808///synapse organization	Sncb
104080	'Nxph4'	neurexophilin 4	0.35	0	0.11	0	0	0	0.153333	0	1.91543	0.915383					GO:0005575///cellular_component	GO:0005102///signaling receptor binding	GO:0008150///biological_process	Nxph4
104082	'Wdr7'	WD repeat domain 7	16.27	30.7	74.4	0.64	98.75	42.46	40.4567	47.2833	-1.11687	0.905141					GO:0008021///synaptic vesicle	GO:0003674///molecular_function	GO:0002244///hematopoietic progenitor cell differentiation
104086	'Cyp27a1'	cytochrome P450, family 27, subfamily a, polypeptide 1	0.1	0.18	0.19	0	0	0	0.156667	0	2.29796	0.905141	00120///Primary bile acid biosynthesis+++03320///PPAR signaling pathway+++04979///Cholesterol metabolism	H00151///Cerebrotendinous xanthomatosis	M00104///Bile acid biosynthesis, cholesterol => cholate/chenodeoxycholate	R04806///No_INFO 3alpha,7alpha-Dihydroxy-5beta-cholestane + Oxygen + 2 H+ + 2 Reduced adrenal ferredoxin <=> 3alpha,7alpha,26-Trihydroxy-5beta-cholestane + H2O + 2 Oxidized adrenal ferredoxin+++R04807///No_INFO 3alpha,7alpha,12alpha-Trihydroxy-5beta-cholestane + Oxygen + 2 H+ + 2 Reduced adrenal ferredoxin <=> 3alpha,7alpha,12alpha,26-Tetrahydroxy-5beta-cholestane + H2O + 2 Oxidized adrenal ferre…	GO:0005739///mitochondrion+++GO:0005740///mitochondrial envelope+++GO:0005743///mitochondrial inner membrane+++GO:0016020///membrane	GO:0004497///monooxygenase activity+++GO:0005506///iron ion binding+++GO:0008123///cholesterol 7-alpha-monooxygenase activity+++GO:0008386///cholesterol monooxygenase (side-chain-cleaving) activity+++GO:0016491///oxidoreductase activity+++GO:0016705///oxidoreductase activity, acting on paired donors, with incorporation or reduction of molecular oxygen+++GO:0020037///heme binding+++GO:0030343///vi…	GO:0006629///lipid metabolic process+++GO:0006694///steroid biosynthetic process+++GO:0006699///bile acid biosynthetic process+++GO:0006700///C21-steroid hormone biosynthetic process+++GO:0006707///cholesterol catabolic process+++GO:0008202///steroid metabolic process+++GO:0008203///cholesterol metabolic process+++GO:0036378///calcitriol biosynthetic process from calciol+++GO:0055114///oxidation-…	Cyp27a1
104099	'Itga9'	integrin alpha 9	0	0	0	0	0	0.05	0	0.0166667	-2.0811	0.905141	04151///PI3K-Akt signaling pathway+++04510///Focal adhesion+++04512///ECM-receptor interaction+++04514///Cell adhesion molecules (CAMs)+++04810///Regulation of actin cytoskeleton+++05165///Human papillomavirus infection+++05410///Hypertrophic cardiomyopathy (HCM)+++05412///Arrhythmogenic right ventricular cardiomyopathy (ARVC)+++05414///Dilated cardiomyopathy (DCM)	H00590///Congenital muscular dystrophies (CMD/MDC)			GO:0008305///integrin complex+++GO:0009925///basal plasma membrane+++GO:0016020///membrane+++GO:0016021///integral component of membrane+++GO:0034679///integrin alpha9-beta1 complex+++GO:0071133///alpha9-beta1 integrin-ADAM8 complex	GO:0005518///collagen binding+++GO:0043236///laminin binding+++GO:0046872///metal ion binding	GO:0007155///cell adhesion+++GO:0007229///integrin-mediated signaling pathway+++GO:0030593///neutrophil chemotaxis+++GO:0042060///wound healing+++GO:0045672///positive regulation of osteoclast differentiation+++GO:0045780///positive regulation of bone resorption+++GO:0048858///cell projection morphogenesis	Itga9
104110	'Adcy4'	adenylate cyclase 4	0	0	0.07	0	0	0.12	0.0233333	0.04	-1.11932	0.970812	00230///Purine metabolism+++01522///Endocrine resistance+++04015///Rap1 signaling pathway+++04020///Calcium signaling pathway+++04022///cGMP-PKG signaling pathway+++04024///cAMP signaling pathway+++04062///Chemokine signaling pathway+++04072///Phospholipase D signaling pathway+++04114///Oocyte meiosis+++04211///Longevity regulating pathway+++04213///Longevity regulating pathway - multiple species…			R00089///ATP diphosphate-lyase (cyclizing; 3',5'-cyclic-AMP-forming) ATP <=> 3',5'-Cyclic AMP + Diphosphate+++R00434///GTP diphosphate-lyase (cyclizing; 3',5'-cyclic-GMP-forming) GTP <=> 3',5'-Cyclic GMP + Diphosphate	GO:0005622///intracellular+++GO:0005634///nucleus+++GO:0005737///cytoplasm+++GO:0005886///plasma membrane+++GO:0005887///integral component of plasma membrane+++GO:0016020///membrane+++GO:0016021///integral component of membrane+++GO:0030425///dendrite+++GO:0032991///protein-containing complex	GO:0000166///nucleotide binding+++GO:0004016///adenylate cyclase activity+++GO:0005080///protein kinase C binding+++GO:0005524///ATP binding+++GO:0016829///lyase activity+++GO:0016849///phosphorus-oxygen lyase activity+++GO:0031683///G-protein beta/gamma-subunit complex binding+++GO:0046872///metal ion binding	GO:0006171///cAMP biosynthetic process+++GO:0007188///adenylate cyclase-modulating G protein-coupled receptor signaling pathway+++GO:0007189///adenylate cyclase-activating G protein-coupled receptor signaling pathway+++GO:0007190///activation of adenylate cyclase activity+++GO:0009190///cyclic nucleotide biosynthetic process+++GO:0035556///intracellular signal transduction
104111	'Adcy3'	adenylate cyclase 3	0.17	0.15	61.2	173.73	98.34	39.15	20.5067	103.74	-4.0262	0.262007	00230///Purine metabolism+++01522///Endocrine resistance+++04015///Rap1 signaling pathway+++04020///Calcium signaling pathway+++04022///cGMP-PKG signaling pathway+++04024///cAMP signaling pathway+++04062///Chemokine signaling pathway+++04072///Phospholipase D signaling pathway+++04114///Oocyte meiosis+++04211///Longevity regulating pathway+++04213///Longevity regulating pathway - multiple species…	H02106///Genetic obesity		R00089///ATP diphosphate-lyase (cyclizing; 3',5'-cyclic-AMP-forming) ATP <=> 3',5'-Cyclic AMP + Diphosphate+++R00434///GTP diphosphate-lyase (cyclizing; 3',5'-cyclic-GMP-forming) GTP <=> 3',5'-Cyclic GMP + Diphosphate	GO:0005634///nucleus+++GO:0005737///cytoplasm+++GO:0005794///Golgi apparatus+++GO:0005886///plasma membrane+++GO:0005887///integral component of plasma membrane+++GO:0005929///cilium+++GO:0016020///membrane+++GO:0016021///integral component of membrane+++GO:0042995///cell projection+++GO:0045121///membrane raft	GO:0000166///nucleotide binding+++GO:0004016///adenylate cyclase activity+++GO:0005515///protein binding+++GO:0005516///calmodulin binding+++GO:0005524///ATP binding+++GO:0008294///calcium- and calmodulin-responsive adenylate cyclase activity+++GO:0016829///lyase activity+++GO:0016849///phosphorus-oxygen lyase activity+++GO:0046872///metal ion binding	GO:0006171///cAMP biosynthetic process+++GO:0007189///adenylate cyclase-activating G protein-coupled receptor signaling pathway+++GO:0007190///activation of adenylate cyclase activity+++GO:0007193///adenylate cyclase-inhibiting G protein-coupled receptor signaling pathway+++GO:0007338///single fertilization+++GO:0007340///acrosome reaction+++GO:0007608///sensory perception of smell+++GO:0008355//…	Adcy3
104112	'Acly'	ATP citrate lyase	105.28	0.2	12.93	60.17	2.2	0.51	39.47	20.96	-0.454968	0.989216	00020///Citrate cycle (TCA cycle)			R00352///acetyl-CoA:oxaloacetate C-acetyltransferase [(pro-S)-carboxymethyl-forming, ADP-phosphorylating] ATP + Citrate + CoA <=> ADP + Orthophosphate + Acetyl-CoA + Oxaloacetate	GO:0005654///nucleoplasm+++GO:0005737///cytoplasm+++GO:0005739///mitochondrion+++GO:0005829///cytosol+++GO:0005886///plasma membrane	GO:0000166///nucleotide binding+++GO:0003824///catalytic activity+++GO:0003878///ATP citrate synthase activity+++GO:0005515///protein binding+++GO:0005524///ATP binding+++GO:0016740///transferase activity+++GO:0046872///metal ion binding+++GO:0046912///transferase activity, transferring acyl groups, acyl groups converted into alkyl on transfer+++GO:0048037///cofactor binding	GO:0006084///acetyl-CoA metabolic process+++GO:0006085///acetyl-CoA biosynthetic process+++GO:0006101///citrate metabolic process+++GO:0006107///oxaloacetate metabolic process+++GO:0006629///lipid metabolic process+++GO:0006633///fatty acid biosynthetic process+++GO:0008610///lipid biosynthetic process	Acly
104130	'Ndufb11'	NADH:ubiquinone oxidoreductase subunit B11	137.31	752.52	270.66	163.66	441.08	553.19	386.83	385.977	-0.398098	0.981175	00190///Oxidative phosphorylation+++04714///Thermogenesis+++04723///Retrograde endocannabinoid signaling+++04932///Non-alcoholic fatty liver disease (NAFLD)+++05010///Alzheimer disease+++05012///Parkinson disease+++05016///Huntington disease	H01904///Microphthalmia with linear skin defects syndrome	M00147///NADH dehydrogenase (ubiquinone) 1 beta subcomplex		GO:0005739///mitochondrion+++GO:0005743///mitochondrial inner membrane+++GO:0005747///mitochondrial respiratory chain complex I+++GO:0016020///membrane+++GO:0016021///integral component of membrane+++GO:0070469///respiratory chain	GO:0003674///molecular_function	GO:0032981///mitochondrial respiratory chain complex I assembly+++GO:0055114///oxidation-reduction process
104156	'Etv5'	ets variant 5	28.33	2.55	119.59	1.37	14.44	98.32	50.1567	38.0433	-0.362803	0.990444	05202///Transcriptional misregulation in cancer+++05215///Prostate cancer	H00024///Prostate cancer			GO:0005634///nucleus+++GO:0005654///nucleoplasm+++GO:0005886///plasma membrane+++GO:0045202///synapse	GO:0000976///transcription regulatory region sequence-specific DNA binding+++GO:0000977///RNA polymerase II regulatory region sequence-specific DNA binding+++GO:0000981///DNA-binding transcription factor activity, RNA polymerase II-specific+++GO:0001228///DNA-binding transcription activator activity, RNA polymerase II-specific+++GO:0003677///DNA binding+++GO:0003700///DNA-binding transcription fa…	GO:0006355///regulation of transcription, DNA-templated+++GO:0006357///regulation of transcription by RNA polymerase II+++GO:0007274///neuromuscular synaptic transmission+++GO:0007626///locomotory behavior+++GO:0030154///cell differentiation+++GO:0034599///cellular response to oxidative stress+++GO:0045666///positive regulation of neuron differentiation+++GO:0045893///positive regulation of trans…	Etv5
104174	'Gldc'	glycine decarboxylase	0	0.03	0.05	0	0.04	0	0.0266667	0.0133333	-0.344844	0.991332	00260///Glycine, serine and threonine metabolism+++00630///Glyoxylate and dicarboxylate metabolism+++01200///Carbon metabolism	H00191///Nonketotic hyperglycinemia	M00532///Photorespiration	R01221///glycine synthase; glycine Glycine + Tetrahydrofolate + NAD+ <=> 5,10-Methylenetetrahydrofolate + Ammonia + CO2 + NADH + H++++R03425///glycine:lipoylprotein oxidoreductase (decarboxylating and acceptor-aminomethylating) Glycine + Lipoylprotein <=> [Protein]-S8-aminomethyldihydrolipoyllysine + CO2	GO:0005654///nucleoplasm+++GO:0005739///mitochondrion+++GO:0005886///plasma membrane+++GO:0005960///glycine cleavage complex	GO:0003824///catalytic activity+++GO:0004375///glycine dehydrogenase (decarboxylating) activity+++GO:0016491///oxidoreductase activity+++GO:0016594///glycine binding+++GO:0016829///lyase activity+++GO:0019899///enzyme binding+++GO:0030170///pyridoxal phosphate binding+++GO:0042803///protein homodimerization activity+++GO:0070280///pyridoxal binding	GO:0006520///cellular amino acid metabolic process+++GO:0006544///glycine metabolic process+++GO:0006546///glycine catabolic process+++GO:0019464///glycine decarboxylation via glycine cleavage system+++GO:0036255///response to methylamine+++GO:0055114///oxidation-reduction process+++GO:0065003///protein-containing complex assembly+++GO:1903442///response to lipoic acid+++GO:1990830///cellular res…	Gldc
104175	'Sbk1'	SH3-binding kinase 1	0	0	24.06	0.1	0.04	0.07	8.02	0.07	5.19096	0.23076					GO:0005575///cellular_component+++GO:0005737///cytoplasm	GO:0000166///nucleotide binding+++GO:0004672///protein kinase activity+++GO:0004674///protein serine/threonine kinase activity+++GO:0005524///ATP binding+++GO:0016301///kinase activity+++GO:0016740///transferase activity	GO:0006468///protein phosphorylation+++GO:0016310///phosphorylation+++GO:0018105///peptidyl-serine phosphorylation+++GO:0018107///peptidyl-threonine phosphorylation
104184	'Blmh'	bleomycin hydrolase	0.48	0.34	0.78	348.37	470.26	0.12	0.533333	272.917	-10.2463	6.83e-05					GO:0005737///cytoplasm	GO:0004197///cysteine-type endopeptidase activity+++GO:0008233///peptidase activity+++GO:0008234///cysteine-type peptidase activity+++GO:0016787///hydrolase activity+++GO:0042802///identical protein binding	GO:0006508///proteolysis+++GO:0009636///response to toxic substance+++GO:0042493///response to drug+++GO:0043418///homocysteine catabolic process	Blmh
104215	'Rhoq'	ras homolog family member Q	0.04	0.05	0.13	0.63	0	1.91	0.0733333	0.846667	-4.14215	0.251623	04910///Insulin signaling pathway				GO:0005622///intracellular+++GO:0005737///cytoplasm+++GO:0005856///cytoskeleton+++GO:0005884///actin filament+++GO:0005886///plasma membrane+++GO:0005938///cell cortex+++GO:0016020///membrane+++GO:0031410///cytoplasmic vesicle+++GO:0042995///cell projection+++GO:0043231///intracellular membrane-bounded organelle+++GO:0045121///membrane raft	GO:0000166///nucleotide binding+++GO:0003924///GTPase activity+++GO:0005515///protein binding+++GO:0005522///profilin binding+++GO:0005525///GTP binding+++GO:0019901///protein kinase binding+++GO:0032427///GBD domain binding	GO:0006897///endocytosis+++GO:0007015///actin filament organization+++GO:0007163///establishment or maintenance of cell polarity+++GO:0007264///small GTPase mediated signal transduction+++GO:0007266///Rho protein signal transduction+++GO:0008286///insulin receptor signaling pathway+++GO:0008360///regulation of cell shape+++GO:0016477///cell migration+++GO:0030031///cell projection assembly+++GO:0…
104248	'Cabin1'	calcineurin binding protein 1	1.8	196.35	73.21	56.46	10.05	42.57	90.4533	36.36	0.60327	0.96928					GO:0005634///nucleus+++GO:0005654///nucleoplasm+++GO:0005829///cytosol+++GO:0016235///aggresome	GO:0004864///protein phosphatase inhibitor activity+++GO:0019904///protein domain specific binding+++GO:0030346///protein phosphatase 2B binding	GO:0006336///DNA replication-independent nucleosome assembly+++GO:0007165///signal transduction+++GO:0032515///negative regulation of phosphoprotein phosphatase activity+++GO:0060548///negative regulation of cell death	Cabin1
104252	'Cdc42ep2'	CDC42 effector protein (Rho GTPase binding) 2	0.53	12.59	0.13	0.1	27.51	0.21	4.41667	9.27333	-1.51361	0.905141					GO:0005737///cytoplasm+++GO:0005829///cytosol+++GO:0005856///cytoskeleton+++GO:0005886///plasma membrane+++GO:0012505///endomembrane system+++GO:0015630///microtubule cytoskeleton+++GO:0016020///membrane+++GO:0045335///phagocytic vesicle	GO:0001515///opioid peptide activity+++GO:0005096///GTPase activator activity+++GO:0017049///GTP-Rho binding	GO:0007266///Rho protein signal transduction+++GO:0008360///regulation of cell shape+++GO:0030036///actin cytoskeleton organization+++GO:0030838///positive regulation of actin filament polymerization+++GO:0031274///positive regulation of pseudopodium assembly+++GO:0043547///positive regulation of GTPase activity+++GO:0071346///cellular response to interferon-gamma	Cdc42ep2
104263	'Kdm3a'	lysine (K)-specific demethylase 3A	37.67	0.07	43.34	0.06	0.7	0.12	27.0267	0.293333	5.36942	0.0710178	04714///Thermogenesis				GO:0000785///chromatin+++GO:0005634///nucleus+++GO:0005654///nucleoplasm+++GO:0005737///cytoplasm	GO:0000976///transcription regulatory region sequence-specific DNA binding+++GO:0000979///RNA polymerase II core promoter sequence-specific DNA binding+++GO:0003700///DNA-binding transcription factor activity+++GO:0005506///iron ion binding+++GO:0005515///protein binding+++GO:0008168///methyltransferase activity+++GO:0016491///oxidoreductase activity+++GO:0031490///chromatin DNA binding+++GO:0032…	GO:0006325///chromatin organization+++GO:0006355///regulation of transcription, DNA-templated+++GO:0007283///spermatogenesis+++GO:0007290///spermatid nucleus elongation+++GO:0009755///hormone-mediated signaling pathway+++GO:0010468///regulation of gene expression+++GO:0010628///positive regulation of gene expression+++GO:0030154///cell differentiation+++GO:0030521///androgen receptor signaling pa…
104271	'Tex15'	testis expressed gene 15	0	0	0	0.02	0	0	0	0.00666667	-2.0811	0.905141					GO:0005575///cellular_component+++GO:0005634///nucleus+++GO:0005737///cytoplasm	GO:0003674///molecular_function	GO:0006281///DNA repair+++GO:0006974///cellular response to DNA damage stimulus+++GO:0007129///synapsis+++GO:0007130///synaptonemal complex assembly+++GO:0007140///male meiotic nuclear division+++GO:0007283///spermatogenesis+++GO:0009566///fertilization+++GO:0010569///regulation of double-strand break repair via homologous recombination+++GO:0030154///cell differentiation+++GO:0030539///male geni…	Tex15
104303	'Arl1'	ADP-ribosylation factor-like 1	292.18	219.77	320.87	231.48	573.15	19.32	277.607	274.65	-1.0714	0.905141					GO:0000139///Golgi membrane+++GO:0005737///cytoplasm+++GO:0005794///Golgi apparatus+++GO:0005802///trans-Golgi network+++GO:0005829///cytosol+++GO:0016020///membrane	GO:0000166///nucleotide binding+++GO:0003924///GTPase activity+++GO:0005525///GTP binding+++GO:0008047///enzyme activator activity+++GO:0019904///protein domain specific binding+++GO:0046872///metal ion binding	GO:0006886///intracellular protein transport+++GO:0007030///Golgi organization+++GO:0009404///toxin metabolic process+++GO:0016192///vesicle-mediated transport+++GO:0031584///activation of phospholipase D activity+++GO:0034067///protein localization to Golgi apparatus+++GO:0042147///retrograde transport, endosome to Golgi+++GO:0048193///Golgi vesicle transport
104318	'Csnk1d'	casein kinase 1, delta	0.4	12.89	3.18	255.15	0.53	0.31	5.49	85.33	-5.03142	0.176721	04340///Hedgehog signaling pathway+++04390///Hippo signaling pathway+++04540///Gap junction+++04710///Circadian rhythm	H00688///Familial advanced sleep phase syndrome			GO:0005634///nucleus+++GO:0005654///nucleoplasm+++GO:0005737///cytoplasm+++GO:0005794///Golgi apparatus+++GO:0005813///centrosome+++GO:0005815///microtubule organizing center+++GO:0005819///spindle+++GO:0005829///cytosol+++GO:0005856///cytoskeleton+++GO:0005876///spindle microtubule+++GO:0005886///plasma membrane+++GO:0016020///membrane+++GO:0043005///neuron projection+++GO:0048471///perinuclear …	GO:0000166///nucleotide binding+++GO:0004672///protein kinase activity+++GO:0004674///protein serine/threonine kinase activity+++GO:0005515///protein binding+++GO:0005524///ATP binding+++GO:0016301///kinase activity+++GO:0016740///transferase activity+++GO:0050321///tau-protein kinase activity	GO:0001934///positive regulation of protein phosphorylation+++GO:0006468///protein phosphorylation+++GO:0007020///microtubule nucleation+++GO:0007030///Golgi organization+++GO:0016055///Wnt signaling pathway+++GO:0016310///phosphorylation+++GO:0018105///peptidyl-serine phosphorylation+++GO:0030177///positive regulation of Wnt signaling pathway+++GO:0032436///positive regulation of proteasomal ubi…
104346	'Gas8'	growth arrest specific 8	0.19	0.28	45.47	0	0	0.37	15.3133	0.123333	5.52076	0.171573		H00564///Primary ciliary dyskinesia			GO:0005576///extracellular region+++GO:0005737///cytoplasm+++GO:0005794///Golgi apparatus+++GO:0005856///cytoskeleton+++GO:0005874///microtubule+++GO:0005929///cilium+++GO:0005930///axoneme+++GO:0015630///microtubule cytoskeleton+++GO:0031514///motile cilium+++GO:0036064///ciliary basal body+++GO:0036126///sperm flagellum+++GO:0042995///cell projection+++GO:0097729///9+2 motile cilium	GO:0003674///molecular_function+++GO:0005515///protein binding+++GO:0008017///microtubule binding+++GO:0017137///Rab GTPase binding	GO:0003351///epithelial cilium movement+++GO:0007368///determination of left/right symmetry+++GO:0007420///brain development+++GO:0030317///flagellated sperm motility+++GO:0034613///cellular protein localization+++GO:0035082///axoneme assembly+++GO:0045880///positive regulation of smoothened signaling pathway+++GO:0048870///cell motility+++GO:0060294///cilium movement involved in cell motility+++…	Gas8
104348	'Zfp120'	zinc finger protein 120	0.05	0.03	28.4	0	0.04	0.07	9.49333	0.0366667	6.88279	0.062154					GO:0005575///cellular_component+++GO:0005622///intracellular+++GO:0005634///nucleus	GO:0003674///molecular_function+++GO:0003676///nucleic acid binding+++GO:0003677///DNA binding+++GO:0003700///DNA-binding transcription factor activity+++GO:0043565///sequence-specific DNA binding+++GO:0046872///metal ion binding	GO:0006355///regulation of transcription, DNA-templated+++GO:0008150///biological_process
104349	'Zfp119a'	zinc finger protein 119a	0	0.06	5.9	0.06	0.08	0	1.98667	0.0466667	3.82954	0.462487	05168///Herpes simplex virus 1 infection	H00513///Transient neonatal diabetes mellitus+++H01852///Postaxial polydactyly			GO:0005634///nucleus	GO:0003676///nucleic acid binding+++GO:0005515///protein binding+++GO:0046872///metal ion binding	GO:0006355///regulation of transcription, DNA-templated
104383	'Rcor2'	REST corepressor 2	0	0	0	0.06	0	0	0	0.02	-2.0811	0.905141					GO:0000785///chromatin+++GO:0005634///nucleus+++GO:0005654///nucleoplasm+++GO:0017053///transcriptional repressor complex+++GO:1990391///DNA repair complex	GO:0000976///transcription regulatory region sequence-specific DNA binding+++GO:0001227///DNA-binding transcription repressor activity, RNA polymerase II-specific+++GO:0003677///DNA binding+++GO:0003682///chromatin binding+++GO:0003700///DNA-binding transcription factor activity+++GO:0003714///transcription corepressor activity+++GO:0005515///protein binding+++GO:0008134///transcription factor bi…	GO:0000122///negative regulation of transcription by RNA polymerase II+++GO:0006325///chromatin organization+++GO:0010629///negative regulation of gene expression+++GO:0030218///erythrocyte differentiation+++GO:0045654///positive regulation of megakaryocyte differentiation+++GO:0045892///negative regulation of transcription, DNA-templated+++GO:0070933///histone H4 deacetylation	Rcor2
104394	'E2f4'	E2F transcription factor 4	79.21	0.17	6.71	0.14	2.96	22.52	28.6967	8.54	1.46434	0.89193	04110///Cell cycle+++04218///Cellular senescence+++04350///TGF-beta signaling pathway				GO:0000790///nuclear chromatin+++GO:0005623///cell+++GO:0005634///nucleus+++GO:0005654///nucleoplasm+++GO:0005667///transcription factor complex+++GO:0005737///cytoplasm+++GO:0090575///RNA polymerase II transcription factor complex	GO:0000978///RNA polymerase II proximal promoter sequence-specific DNA binding+++GO:0000981///DNA-binding transcription factor activity, RNA polymerase II-specific+++GO:0001216///bacterial-type RNA polymerase transcriptional activator activity, sequence-specific DNA binding+++GO:0001228///DNA-binding transcription activator activity, RNA polymerase II-specific+++GO:0003677///DNA binding+++GO:0003…	GO:0000083///regulation of transcription involved in G1/S transition of mitotic cell cycle+++GO:0000122///negative regulation of transcription by RNA polymerase II+++GO:0000278///mitotic cell cycle+++GO:0002064///epithelial cell development+++GO:0006355///regulation of transcription, DNA-templated+++GO:0006884///cell volume homeostasis+++GO:0007049///cell cycle+++GO:0008015///blood circulation+++…	E2f4
104401	'Pcnx3'	pecanex homolog 3	0.5	36.43	0.05	0.02	0.05	0	12.3267	0.0233333	8.4644	0.0101514					GO:0005575///cellular_component+++GO:0016020///membrane+++GO:0016021///integral component of membrane	GO:0003674///molecular_function	GO:0008150///biological_process
104416	'Bap1'	Brca1 associated protein 1	30.7	0.33	12.56	100.17	0.81	53.95	14.53	51.6433	-3.00037	0.459615					GO:0005622///intracellular+++GO:0005634///nucleus+++GO:0005654///nucleoplasm+++GO:0005737///cytoplasm+++GO:0005829///cytosol+++GO:0016020///membrane+++GO:0016021///integral component of membrane+++GO:0035517///PR-DUB complex	GO:0003682///chromatin binding+++GO:0004843///thiol-dependent ubiquitin-specific protease activity+++GO:0005515///protein binding+++GO:0008233///peptidase activity+++GO:0008234///cysteine-type peptidase activity+++GO:0016787///hydrolase activity+++GO:0036459///thiol-dependent ubiquitinyl hydrolase activity	GO:0001558///regulation of cell growth+++GO:0006325///chromatin organization+++GO:0006508///proteolysis+++GO:0006511///ubiquitin-dependent protein catabolic process+++GO:0008285///negative regulation of cell proliferation+++GO:0010035///response to inorganic substance+++GO:0016579///protein deubiquitination+++GO:0035520///monoubiquitinated protein deubiquitination+++GO:0035522///monoubiquitinated…
104418	'Dgkz'	diacylglycerol kinase zeta	311.24	109.77	84.41	1.5	75.13	23.54	168.473	33.39	1.62897	0.80891	00561///Glycerolipid metabolism+++00564///Glycerophospholipid metabolism+++04070///Phosphatidylinositol signaling system+++04072///Phospholipase D signaling pathway+++04361///Axon regeneration+++05231///Choline metabolism in cancer	H01657///Nephrotic syndrome+++H01726///Membranoproliferative glomerulonephritis		R02240///ATP:1,2-diacylglycerol 3-phosphotransferase ATP + 1,2-Diacyl-sn-glycerol <=> ADP + Phosphatidate	GO:0005634///nucleus+++GO:0005737///cytoplasm+++GO:0005829///cytosol+++GO:0005886///plasma membrane+++GO:0014069///postsynaptic density+++GO:0016020///membrane+++GO:0016607///nuclear speck+++GO:0030027///lamellipodium+++GO:0098685///Schaffer collateral - CA1 synapse+++GO:0098978///glutamatergic synapse	GO:0000166///nucleotide binding+++GO:0001727///lipid kinase activity+++GO:0003951///NAD+ kinase activity+++GO:0004143///diacylglycerol kinase activity+++GO:0004857///enzyme inhibitor activity+++GO:0005515///protein binding+++GO:0005524///ATP binding+++GO:0008022///protein C-terminus binding+++GO:0016301///kinase activity+++GO:0016740///transferase activity+++GO:0046872///metal ion binding	GO:0006654///phosphatidic acid biosynthetic process+++GO:0007165///signal transduction+++GO:0007205///protein kinase C-activating G protein-coupled receptor signaling pathway+++GO:0016310///phosphorylation+++GO:0031571///mitotic G1 DNA damage checkpoint+++GO:0035556///intracellular signal transduction+++GO:0043086///negative regulation of catalytic activity+++GO:0045930///negative regulation of m…	Dgkz
104444	'Rexo2'	RNA exonuclease 2	144.46	93.91	215.05	0.16	10.82	190.93	151.14	67.3033	0.816674	0.939725	03008///Ribosome biogenesis in eukaryotes				GO:0005576///extracellular region+++GO:0005634///nucleus+++GO:0005730///nucleolus+++GO:0005737///cytoplasm+++GO:0005739///mitochondrion+++GO:0005758///mitochondrial intermembrane space+++GO:0005759///mitochondrial matrix+++GO:0005829///cytosol+++GO:0005925///focal adhesion	GO:0000175///3'-5'-exoribonuclease activity+++GO:0003676///nucleic acid binding+++GO:0004518///nuclease activity+++GO:0004527///exonuclease activity+++GO:0005515///protein binding+++GO:0008408///3'-5' exonuclease activity+++GO:0016787///hydrolase activity+++GO:0019901///protein kinase binding+++GO:0042802///identical protein binding+++GO:0046872///metal ion binding+++GO:0051219///phosphoprotein b…	GO:0000079///regulation of cyclin-dependent protein serine/threonine kinase activity+++GO:0001836///release of cytochrome c from mitochondria+++GO:0003334///keratinocyte development+++GO:0006139///nucleobase-containing compound metabolic process+++GO:0006355///regulation of transcription, DNA-templated+++GO:0008630///intrinsic apoptotic signaling pathway in response to DNA damage+++GO:0010482///r…	Rexo2
104445	'Cdc42ep1'	CDC42 effector protein (Rho GTPase binding) 1	0	0.18	0.07	0.06	0	0.11	0.0833333	0.0566667	0.137325	0.991332					GO:0005737///cytoplasm+++GO:0005856///cytoskeleton+++GO:0005886///plasma membrane+++GO:0012505///endomembrane system+++GO:0016020///membrane	GO:0005515///protein binding+++GO:0017049///GTP-Rho binding	GO:0007266///Rho protein signal transduction+++GO:0008360///regulation of cell shape+++GO:0030838///positive regulation of actin filament polymerization+++GO:0031274///positive regulation of pseudopodium assembly	Cdc42ep1
104457	'0610010K14Rik'	RIKEN cDNA 0610010K14 gene	419.43	247.61	137.98	1.99	596.02	0.99	268.34	199.667	-0.36639	0.991332					GO:0005634///nucleus+++GO:0005654///nucleoplasm+++GO:0005829///cytosol+++GO:0016589///NURF complex+++GO:0071339///MLL1 complex	GO:0003674///molecular_function+++GO:0003677///DNA binding	GO:0006325///chromatin organization+++GO:0008150///biological_process	0610010K14Rik
104458	'Rars'	arginyl-tRNA synthetase	0.45	0.64	139.25	0.07	12.59	86.9	46.78	33.1867	-0.413545	0.991332	00970///Aminoacyl-tRNA biosynthesis	H00679///Hypomyelinating leukodystrophy+++H00897///Pontocerebellar hypoplasia		R03646///L-Arginine:tRNA(Arg) ligase (AMP-forming) ATP + L-Arginine + tRNA(Arg) <=> AMP + Diphosphate + L-Arginyl-tRNA(Arg)	GO:0005634///nucleus+++GO:0005654///nucleoplasm+++GO:0005737///cytoplasm+++GO:0005739///mitochondrion+++GO:0005829///cytosol+++GO:0017101///aminoacyl-tRNA synthetase multienzyme complex	GO:0000049///tRNA binding+++GO:0000166///nucleotide binding+++GO:0004812///aminoacyl-tRNA ligase activity+++GO:0004814///arginine-tRNA ligase activity+++GO:0005524///ATP binding+++GO:0016874///ligase activity+++GO:0034618///arginine binding	GO:0006412///translation+++GO:0006418///tRNA aminoacylation for protein translation+++GO:0006420///arginyl-tRNA aminoacylation
104479	'Ccdc117'	coiled-coil domain containing 117	0.82	91.7	0	0	0.05	0	30.84	0.0166667	10.448	0.00690423					GO:0005575///cellular_component	GO:0003674///molecular_function	GO:0008150///biological_process
104570	'Ppp4r3b'	protein phosphatase 4 regulatory subunit 3B	199.66	0.2	55.44	0.28	3.82	0.39	85.1	1.49667	4.90309	0.119655	04212///Longevity regulating pathway - worm+++04922///Glucagon signaling pathway				GO:0005634///nucleus+++GO:0005654///nucleoplasm+++GO:0005737///cytoplasm+++GO:0005813///centrosome+++GO:0005815///microtubule organizing center+++GO:0005856///cytoskeleton+++GO:0016607///nuclear speck+++GO:0030289///protein phosphatase 4 complex	GO:0005515///protein binding	GO:0006470///protein dephosphorylation+++GO:0019216///regulation of lipid metabolic process+++GO:0045722///positive regulation of gluconeogenesis
104582	'Rprml'	reprimo-like	209.26	176.5	431.8	0	2.89	164.55	272.52	55.8133	1.98313	0.799621					GO:0005575///cellular_component+++GO:0016020///membrane+++GO:0016021///integral component of membrane	GO:0003674///molecular_function	GO:0008150///biological_process
104625	'Cnot6'	CCR4-NOT transcription complex, subunit 6	0.24	30.01	0.06	0	0.24	31.56	10.1033	10.6	0.238231	0.991332	03018///RNA degradation				GO:0005634///nucleus+++GO:0005737///cytoplasm+++GO:0016020///membrane+++GO:0016021///integral component of membrane+++GO:0030014///CCR4-NOT complex	GO:0000175///3'-5'-exoribonuclease activity+++GO:0003723///RNA binding+++GO:0004518///nuclease activity+++GO:0004527///exonuclease activity+++GO:0004532///exoribonuclease activity+++GO:0004535///poly(A)-specific ribonuclease activity+++GO:0016787///hydrolase activity+++GO:0046872///metal ion binding	GO:0000289///nuclear-transcribed mRNA poly(A) tail shortening+++GO:0006417///regulation of translation+++GO:0008284///positive regulation of cell proliferation+++GO:0010606///positive regulation of cytoplasmic mRNA processing body assembly+++GO:0031047///gene silencing by RNA+++GO:0043928///exonucleolytic nuclear-transcribed mRNA catabolic process involved in deadenylation-dependent decay+++GO:00…	Cnot6
104662	'Tsr1'	TSR1 20S rRNA accumulation	0	0.07	18.46	80.23	1.25	1.41	6.17667	27.63	-4.1332	0.354509					GO:0005634///nucleus+++GO:0005730///nucleolus+++GO:0030688///preribosome, small subunit precursor	GO:0003924///GTPase activity+++GO:0005525///GTP binding+++GO:0034511///U3 snoRNA binding	GO:0000462///maturation of SSU-rRNA from tricistronic rRNA transcript (SSU-rRNA, 5.8S rRNA, LSU-rRNA)+++GO:0000479///endonucleolytic cleavage of tricistronic rRNA transcript (SSU-rRNA, 5.8S rRNA, LSU-rRNA)+++GO:0042254///ribosome biogenesis	Tsr1
104681	'Slc16a6'	solute carrier family 16 (monocarboxylic acid transporters), member 6	0.57	2.6	5.19	69.05	0.5	0	2.78667	23.1833	-4.40316	0.274803					GO:0005886///plasma membrane+++GO:0016020///membrane+++GO:0016021///integral component of membrane	GO:0008028///monocarboxylic acid transmembrane transporter activity+++GO:0015293///symporter activity+++GO:0022857///transmembrane transporter activity	GO:0015718///monocarboxylic acid transport+++GO:0055085///transmembrane transport
104709	'Pik3r6'	phosphoinositide-3-kinase regulatory subunit 5	0	0	0	0	0	0.09	0	0.03	-2.0811	0.905141	04022///cGMP-PKG signaling pathway+++04062///Chemokine signaling pathway+++04072///Phospholipase D signaling pathway+++04151///PI3K-Akt signaling pathway+++04261///Adrenergic signaling in cardiomyocytes+++04371///Apelin signaling pathway+++04611///Platelet activation+++04725///Cholinergic synapse+++04921///Oxytocin signaling pathway+++05145///Toxoplasmosis+++05167///Kaposi sarcoma-associated herp…	H00848///Ataxia with ocular apraxia			GO:0005737///cytoplasm+++GO:0005886///plasma membrane+++GO:0005942///phosphatidylinositol 3-kinase complex+++GO:0005944///phosphatidylinositol 3-kinase complex, class IB+++GO:0016020///membrane	GO:0005515///protein binding+++GO:0046934///phosphatidylinositol-4,5-bisphosphate 3-kinase activity+++GO:0046935///1-phosphatidylinositol-3-kinase regulator activity	GO:0001525///angiogenesis+++GO:0007186///G protein-coupled receptor signaling pathway+++GO:0042269///regulation of natural killer cell mediated cytotoxicity+++GO:0043406///positive regulation of MAP kinase activity+++GO:0043551///regulation of phosphatidylinositol 3-kinase activity+++GO:0045582///positive regulation of T cell differentiation+++GO:0045766///positive regulation of angiogenesis+++GO…
104718	'Ttc7b'	tetratricopeptide repeat domain 7B	0.11	1.41	50.06	281.64	1.04	0.52	17.1933	94.4	-4.4034	0.279482		H02331///Gastrointestinal defects and immunodeficiency syndrome			GO:0005737///cytoplasm+++GO:0005829///cytosol+++GO:0005886///plasma membrane+++GO:0016020///membrane	GO:0003674///molecular_function	GO:0046854///phosphatidylinositol phosphorylation+++GO:0072659///protein localization to plasma membrane
104721	'Ddx1'	DEAD box helicase 1	276.73	258.17	409.74	428.68	7.05	456.37	314.88	297.367	-0.842072	0.922937					GO:0005634///nucleus+++GO:0005654///nucleoplasm+++GO:0005737///cytoplasm+++GO:0005739///mitochondrion+++GO:0005829///cytosol+++GO:0010494///cytoplasmic stress granule+++GO:0071920///cleavage body+++GO:0072669///tRNA-splicing ligase complex+++GO:1990904///ribonucleoprotein complex	GO:0000166///nucleotide binding+++GO:0003676///nucleic acid binding+++GO:0003677///DNA binding+++GO:0003682///chromatin binding+++GO:0003712///transcription coregulator activity+++GO:0003723///RNA binding+++GO:0003724///RNA helicase activity+++GO:0003725///double-stranded RNA binding+++GO:0004386///helicase activity+++GO:0004518///nuclease activity+++GO:0004527///exonuclease activity+++GO:0005515…	GO:0002376///immune system process+++GO:0002735///positive regulation of myeloid dendritic cell cytokine production+++GO:0006302///double-strand break repair+++GO:0006388///tRNA splicing, via endonucleolytic cleavage and ligation+++GO:0006397///mRNA processing+++GO:0007275///multicellular organism development+++GO:0008033///tRNA processing+++GO:0009615///response to virus+++GO:0032508///DNA duple…	Ddx1
104725	'Sptssa'	serine palmitoyltransferase, small subunit A	124.7	0.44	0.57	396.7	3.87	0	41.9033	133.523	-2.99969	0.661239					GO:0005783///endoplasmic reticulum+++GO:0005789///endoplasmic reticulum membrane+++GO:0016020///membrane+++GO:0016021///integral component of membrane+++GO:0017059///serine C-palmitoyltransferase complex	GO:0004758///serine C-palmitoyltransferase activity	GO:0006629///lipid metabolic process+++GO:0006665///sphingolipid metabolic process+++GO:0008104///protein localization+++GO:0046513///ceramide biosynthetic process
104732	'Tedc1'	tubulin epsilon and delta complex 1	0.06	0.03	20.74	0	0	0.17	6.94333	0.0566667	6.13314	0.131824					GO:0005737///cytoplasm+++GO:0005814///centriole+++GO:0005856///cytoskeleton+++GO:0005929///cilium+++GO:0042995///cell projection	GO:0005515///protein binding	GO:0045880///positive regulation of smoothened signaling pathway
104759	'Pld4'	phospholipase D family, member 4	0	0	0	0.14	0	0	0	0.0466667	-3.08469	0.864977	00564///Glycerophospholipid metabolism+++00565///Ether lipid metabolism			R01310///phosphatidylcholine phosphatidohydrolase Phosphatidylcholine + H2O <=> Phosphatidate + Choline+++R02051///phosphatidylethanolamine phosphatidohydrolase Phosphatidylethanolamine + H2O <=> Ethanolamine + Phosphatidate+++R07385///No_INFO O-1-Alk-1-enyl-2-acyl-sn-glycero-3-phosphoethanolamine + H2O <=> 2-Acyl-1-(1-alkenyl)-sn-glycero-3-phosphate + Ethanolamine	GO:0005634///nucleus+++GO:0005768///endosome+++GO:0005769///early endosome+++GO:0005783///endoplasmic reticulum+++GO:0005789///endoplasmic reticulum membrane+++GO:0005794///Golgi apparatus+++GO:0016020///membrane+++GO:0016021///integral component of membrane+++GO:0031410///cytoplasmic vesicle+++GO:0032588///trans-Golgi network membrane+++GO:0045335///phagocytic vesicle	GO:0003824///catalytic activity+++GO:0004518///nuclease activity+++GO:0004527///exonuclease activity+++GO:0004630///phospholipase D activity+++GO:0005515///protein binding+++GO:0016787///hydrolase activity+++GO:0045145///single-stranded DNA 5'-3' exodeoxyribonuclease activity	GO:0002244///hematopoietic progenitor cell differentiation+++GO:0002376///immune system process+++GO:0006259///DNA metabolic process+++GO:0006909///phagocytosis+++GO:0006954///inflammatory response+++GO:0045087///innate immune response+++GO:0090305///nucleic acid phosphodiester bond hydrolysis+++GO:1900015///regulation of cytokine production involved in inflammatory response	Pld4
104771	'Jkamp'	JNK1/MAPK8-associated membrane protein	141.41	44.18	29.44	654.97	647.16	285.99	71.6767	529.373	-3.86178	0.155501					GO:0005575///cellular_component+++GO:0005783///endoplasmic reticulum+++GO:0005789///endoplasmic reticulum membrane+++GO:0016020///membrane+++GO:0016021///integral component of membrane	GO:0031625///ubiquitin protein ligase binding	GO:0006986///response to unfolded protein+++GO:0030433///ubiquitin-dependent ERAD pathway
104776	'Aldh6a1'	aldehyde dehydrogenase family 6, subfamily A1	0.16	0.35	38.19	129.5	0.14	0.5	12.9	43.38	-3.72284	0.41969	00280///Valine, leucine and isoleucine degradation+++00410///beta-Alanine metabolism+++00562///Inositol phosphate metabolism+++00640///Propanoate metabolism+++01200///Carbon metabolism	H02285///Methylmalonate semialdehyde dehydrogenase deficiency	M00013///Malonate semialdehyde pathway, propanoyl-CoA => acetyl-CoA	R00705///3-Oxopropanoate:NAD+ oxidoreductase (decarboxylating, CoA-acetylating) 3-Oxopropanoate + CoA + NAD+ <=> Acetyl-CoA + CO2 + NADH + H++++R00706///3-Oxopropanoate:NADP+ oxidoreductase (decarboxylating, CoA-acetylating) 3-Oxopropanoate + CoA + NADP+ <=> Acetyl-CoA + CO2 + NADPH + H++++R00922///2-Methyl-3-oxopropanoate:NAD+ oxidoreductase (CoA-propanoylating) 2-Methyl-3-oxopropanoate + CoA + …	GO:0005654///nucleoplasm+++GO:0005739///mitochondrion	GO:0004491///methylmalonate-semialdehyde dehydrogenase (acylating) activity+++GO:0016491///oxidoreductase activity+++GO:0016620///oxidoreductase activity, acting on the aldehyde or oxo group of donors, NAD or NADP as acceptor+++GO:0016790///thiolester hydrolase activity+++GO:0018478///malonate-semialdehyde dehydrogenase (acetylating) activity	GO:0006210///thymine catabolic process+++GO:0006573///valine metabolic process+++GO:0006574///valine catabolic process+++GO:0019484///beta-alanine catabolic process+++GO:0019859///thymine metabolic process+++GO:0050873///brown fat cell differentiation+++GO:0055114///oxidation-reduction process	Aldh6a1
104799	'Vipas39'	VPS33B interacting protein, apical-basolateral polarity regulator, spe-39 homolog	0.08	0.14	67.18	0.06	0.13	0.47	22.4667	0.22	5.5908	0.100117		H00950///Arthrogryposis, renal dysfunction, and cholestasis			GO:0005737///cytoplasm+++GO:0005768///endosome+++GO:0005769///early endosome+++GO:0005770///late endosome+++GO:0005794///Golgi apparatus+++GO:0031410///cytoplasmic vesicle+++GO:0055037///recycling endosome	GO:0044877///protein-containing complex binding	GO:0006886///intracellular protein transport+++GO:0007283///spermatogenesis+++GO:0008333///endosome to lysosome transport+++GO:0015031///protein transport+++GO:0017185///peptidyl-lysine hydroxylation+++GO:0030154///cell differentiation+++GO:0030199///collagen fibril organization+++GO:0032963///collagen metabolic process+++GO:0043687///post-translational protein modification
104806	'Fancm'	Fanconi anemia, complementation group M	0.02	0.02	4.07	0	0	0.04	1.37	0.0133333	5.88988	0.156491	03460///Fanconi anemia pathway	H00238///Fanconi anemia+++H01282///Spermatogenic failure			GO:0005634///nucleus+++GO:0005654///nucleoplasm+++GO:0043240///Fanconi anaemia nuclear complex+++GO:0071821///FANCM-MHF complex	GO:0000166///nucleotide binding+++GO:0000400///four-way junction DNA binding+++GO:0003677///DNA binding+++GO:0003682///chromatin binding+++GO:0003724///RNA helicase activity+++GO:0004386///helicase activity+++GO:0004518///nuclease activity+++GO:0005524///ATP binding+++GO:0009378///four-way junction helicase activity+++GO:0016787///hydrolase activity+++GO:0043138///3'-5' DNA helicase activity	GO:0000712///resolution of meiotic recombination intermediates+++GO:0006281///DNA repair+++GO:0006974///cellular response to DNA damage stimulus+++GO:0031297///replication fork processing+++GO:0032508///DNA duplex unwinding+++GO:0036297///interstrand cross-link repair+++GO:0045003///double-strand break repair via synthesis-dependent strand annealing+++GO:0071932///replication fork reversal+++GO:0…
104816	'Aspg'	asparaginase	0.09	0.05	0.09	0	0	58.26	0.0766667	19.42	-8.21902	0.0264006						GO:0003847///1-alkyl-2-acetylglycerophosphocholine esterase activity+++GO:0004067///asparaginase activity+++GO:0004622///lysophospholipase activity+++GO:0016740///transferase activity+++GO:0016746///transferase activity, transferring acyl groups+++GO:0016747///transferase activity, transferring acyl groups other than amino-acyl groups+++GO:0016787///hydrolase activity+++GO:0102545///phosphatidyl …	GO:0006520///cellular amino acid metabolic process+++GO:0006528///asparagine metabolic process+++GO:0006530///asparagine catabolic process+++GO:0006629///lipid metabolic process+++GO:0006644///phospholipid metabolic process+++GO:0016042///lipid catabolic process
104831	'Ptpn23'	protein tyrosine phosphatase, non-receptor type 23	0.14	0	0.1	4.94	9.11	18.6	0.08	10.8833	-7.98155	0.00111454					GO:0005634///nucleus+++GO:0005654///nucleoplasm+++GO:0005737///cytoplasm+++GO:0005768///endosome+++GO:0005769///early endosome+++GO:0005829///cytosol+++GO:0005856///cytoskeleton+++GO:0005929///cilium+++GO:0016604///nuclear body+++GO:0031410///cytoplasmic vesicle+++GO:0036064///ciliary basal body+++GO:0042995///cell projection	GO:0004721///phosphoprotein phosphatase activity+++GO:0004725///protein tyrosine phosphatase activity+++GO:0005515///protein binding+++GO:0016787///hydrolase activity+++GO:0016791///phosphatase activity+++GO:0019901///protein kinase binding	GO:0006470///protein dephosphorylation+++GO:0010633///negative regulation of epithelial cell migration+++GO:0015031///protein transport+++GO:0016311///dephosphorylation+++GO:0030030///cell projection organization+++GO:0032456///endocytic recycling+++GO:0035335///peptidyl-tyrosine dephosphorylation+++GO:0043162///ubiquitin-dependent protein catabolic process via the multivesicular body sorting pat…
104836	'Cbll1'	Casitas B-lineage lymphoma-like 1	104.24	24.91	58.72	0.04	2.63	45.66	62.6233	16.11	1.83419	0.793739					GO:0005634///nucleus+++GO:0005654///nucleoplasm+++GO:0005737///cytoplasm+++GO:0016607///nuclear speck+++GO:0036396///RNA N6-methyladenosine methyltransferase complex	GO:0005515///protein binding+++GO:0016740///transferase activity+++GO:0042802///identical protein binding+++GO:0046872///metal ion binding+++GO:0061630///ubiquitin protein ligase activity	GO:0007162///negative regulation of cell adhesion+++GO:0007275///multicellular organism development+++GO:0016567///protein ubiquitination+++GO:0030155///regulation of cell adhesion+++GO:0030335///positive regulation of cell migration+++GO:0045807///positive regulation of endocytosis+++GO:0080009///mRNA methylation+++GO:0098609///cell-cell adhesion
104859	'Tecpr2'	tectonin beta-propeller repeat containing 2	0.08	0	3.68	0	2.18	4.87	1.25333	2.35	-1.9903	0.852327		H00266///Hereditary spastic paraplegia			GO:0005737///cytoplasm	GO:0003674///molecular_function	GO:0032527///protein exit from endoplasmic reticulum	Tecpr2
104871	'Spata7'	spermatogenesis associated 7	0	0.06	31.74	0.28	108.82	0	10.6	36.3667	-2.87588	0.726455		H00837///Leber congenital amaurosis			GO:0001750///photoreceptor outer segment+++GO:0005654///nucleoplasm+++GO:0005737///cytoplasm+++GO:0005739///mitochondrion+++GO:0005829///cytosol+++GO:0005856///cytoskeleton+++GO:0005930///axoneme+++GO:0015630///microtubule cytoskeleton+++GO:0032391///photoreceptor connecting cilium+++GO:0036064///ciliary basal body+++GO:0042995///cell projection	GO:0005515///protein binding	GO:0000226///microtubule cytoskeleton organization+++GO:0007601///visual perception+++GO:0045494///photoreceptor cell maintenance+++GO:0050896///response to stimulus+++GO:1903546///protein localization to photoreceptor outer segment+++GO:1903621///protein localization to photoreceptor connecting cilium	Spata7
104884	'Tdp1'	tyrosyl-DNA phosphodiesterase 1	0.19	0.17	40.55	0.14	0.08	104.25	13.6367	34.8233	-2.14285	0.808828		H01891///Autosomal recessive spinocerebellar ataxias			GO:0005634///nucleus+++GO:0005654///nucleoplasm+++GO:0005737///cytoplasm+++GO:0005886///plasma membrane+++GO:0043231///intracellular membrane-bounded organelle	GO:0003690///double-stranded DNA binding+++GO:0003697///single-stranded DNA binding+++GO:0004518///nuclease activity+++GO:0004527///exonuclease activity+++GO:0008081///phosphoric diester hydrolase activity+++GO:0016787///hydrolase activity+++GO:0017005///3'-tyrosyl-DNA phosphodiesterase activity	GO:0000012///single strand break repair+++GO:0006281///DNA repair+++GO:0006302///double-strand break repair+++GO:0006974///cellular response to DNA damage stimulus+++GO:0090305///nucleic acid phosphodiester bond hydrolysis
104885	'Tmem179'	transmembrane protein 179	181.82	242.3	45.5	294.33	166.13	72	156.54	177.487	-1.054	0.905141					GO:0005575///cellular_component+++GO:0016020///membrane+++GO:0016021///integral component of membrane	GO:0003674///molecular_function	GO:0008150///biological_process	Tmem179
104886	'Rab15'	RAB15, member RAS oncogene family	0.13	0.85	95.24	386.32	0	64.71	32.0733	150.343	-4.02465	0.401982					GO:0005737///cytoplasm+++GO:0005768///endosome+++GO:0005886///plasma membrane+++GO:0005929///cilium+++GO:0008021///synaptic vesicle+++GO:0010008///endosome membrane+++GO:0012505///endomembrane system+++GO:0016020///membrane+++GO:0048471///perinuclear region of cytoplasm	GO:0000166///nucleotide binding+++GO:0003924///GTPase activity+++GO:0005515///protein binding+++GO:0005525///GTP binding	GO:0006886///intracellular protein transport+++GO:0006904///vesicle docking involved in exocytosis+++GO:0009306///protein secretion+++GO:0015031///protein transport+++GO:0017157///regulation of exocytosis+++GO:0032482///Rab protein signal transduction+++GO:0072659///protein localization to plasma membrane+++GO:1903307///positive regulation of regulated secretory pathway	Rab15
104910	'Slc25a47'	solute carrier family 25, member 47	0	0	0	0	0	88.66	0	29.5533	-24.7653	4.88e-12					GO:0005739///mitochondrion+++GO:0005743///mitochondrial inner membrane+++GO:0016020///membrane+++GO:0016021///integral component of membrane	GO:0005347///ATP transmembrane transporter activity+++GO:0015227///acyl carnitine transmembrane transporter activity+++GO:0022857///transmembrane transporter activity	GO:0006844///acyl carnitine transport+++GO:0006865///amino acid transport+++GO:0015867///ATP transport+++GO:0055085///transmembrane transport+++GO:1902616///acyl carnitine transmembrane transport
104923	'Adi1'	acireductone dioxygenase 1	1.52	0.35	110.96	5.09	3.75	2.17	37.61	3.67	1.71121	0.826298	00270///Cysteine and methionine metabolism		M00034///Methionine salvage pathway	R07363///1,2-dihydroxy-5-(methylthio)pent-1-en-3-one:oxygen oxidoreductase (formate- and CO-forming) 1,2-Dihydroxy-5-(methylthio)pent-1-en-3-one + Oxygen <=> 3-(Methylthio)propanoate + Formate + CO+++R07364///1,2-dihydroxy-5-(methylthio)pent-1-en-3-one:oxygen oxidoreductase (formate-forming) 1,2-Dihydroxy-5-(methylthio)pent-1-en-3-one + Oxygen <=> 4-Methylthio-2-oxobutanoic acid + Formate	GO:0005634///nucleus+++GO:0005737///cytoplasm+++GO:0005886///plasma membrane+++GO:0016020///membrane	GO:0005506///iron ion binding+++GO:0010309///acireductone dioxygenase [iron(II)-requiring] activity+++GO:0016491///oxidoreductase activity+++GO:0046872///metal ion binding+++GO:0051213///dioxygenase activity	GO:0006555///methionine metabolic process+++GO:0008652///cellular amino acid biosynthetic process+++GO:0009086///methionine biosynthetic process+++GO:0019509///L-methionine salvage from methylthioadenosine+++GO:0055114///oxidation-reduction process
105000	'Dnal1'	dynein, axonemal, light chain 1	0	0	0.06	0	0	0	0.02	0	0.462713	0.991332	05016///Huntington disease	H00564///Primary ciliary dyskinesia			GO:0005737///cytoplasm+++GO:0005856///cytoskeleton+++GO:0005874///microtubule+++GO:0030286///dynein complex+++GO:0036157///outer dynein arm+++GO:0042995///cell projection	GO:0003774///motor activity+++GO:0043014///alpha-tubulin binding+++GO:0045504///dynein heavy chain binding	GO:0036158///outer dynein arm assembly	Dnal1
105005	'Lratd1'	LRAT domain containing 1	39.88	63.34	27.96	17.89	74.62	10.73	43.7267	34.4133	-0.430462	0.977979					GO:0005575///cellular_component+++GO:0005737///cytoplasm	GO:0003674///molecular_function	GO:0000902///cell morphogenesis+++GO:0048870///cell motility	Lratd1
105014	'Rdh14'	retinol dehydrogenase 14 (all-trans and 9-cis)	383.13	0.57	52.55	85.56	9.34	17.59	145.417	37.4967	0.728992	0.9602					GO:0005739///mitochondrion+++GO:0005783///endoplasmic reticulum	GO:0008106///alcohol dehydrogenase (NADP+) activity+++GO:0016229///steroid dehydrogenase activity+++GO:0016491///oxidoreductase activity+++GO:0052650///NADP-retinol dehydrogenase activity	GO:0042572///retinol metabolic process+++GO:0055114///oxidation-reduction process	Rdh14
105083	'Pelo'	pelota mRNA surveillance and ribosome rescue factor	0	1.12	1.46	16.19	0	0.19	0.86	5.46	-4.06523	0.379826	03015///mRNA surveillance pathway				GO:0005634///nucleus+++GO:0005737///cytoplasm	GO:0004518///nuclease activity+++GO:0004519///endonuclease activity+++GO:0005515///protein binding+++GO:0016787///hydrolase activity+++GO:0043022///ribosome binding+++GO:0046872///metal ion binding	GO:0001833///inner cell mass cell proliferation+++GO:0007049///cell cycle+++GO:0007492///endoderm development+++GO:0019827///stem cell population maintenance+++GO:0030513///positive regulation of BMP signaling pathway+++GO:0032790///ribosome disassembly+++GO:0051276///chromosome organization+++GO:0051301///cell division+++GO:0060231///mesenchymal to epithelial transition+++GO:0070481///nuclear-tr…
105148	'Iars'	isoleucine-tRNA synthetase	0.25	0.23	73.24	221.58	13.81	0.64	24.5733	78.6767	-3.63961	0.407456	00970///Aminoacyl-tRNA biosynthesis	H02232///CAGSSS syndrome		R03656///L-Isoleucine:tRNA(Ile) ligase (AMP-forming) ATP + L-Isoleucine + tRNA(Ile) <=> AMP + Diphosphate + L-Isoleucyl-tRNA(Ile)	GO:0005737///cytoplasm+++GO:0005829///cytosol+++GO:0017101///aminoacyl-tRNA synthetase multienzyme complex	GO:0000049///tRNA binding+++GO:0000166///nucleotide binding+++GO:0002161///aminoacyl-tRNA editing activity+++GO:0004812///aminoacyl-tRNA ligase activity+++GO:0004822///isoleucine-tRNA ligase activity+++GO:0005524///ATP binding+++GO:0016874///ligase activity+++GO:0051020///GTPase binding	GO:0006412///translation+++GO:0006418///tRNA aminoacylation for protein translation+++GO:0006428///isoleucyl-tRNA aminoacylation+++GO:0106074///aminoacyl-tRNA metabolism involved in translational fidelity
105171	'Arrdc3'	arrestin domain containing 3	0.84	34.28	14.42	0.3	0.26	1.38	16.5133	0.646667	4.33323	0.132923					GO:0005737///cytoplasm+++GO:0005764///lysosome+++GO:0005768///endosome+++GO:0005769///early endosome+++GO:0005886///plasma membrane+++GO:0016020///membrane	GO:0031699///beta-3 adrenergic receptor binding	GO:0001659///temperature homeostasis+++GO:0015031///protein transport+++GO:0031651///negative regulation of heat generation+++GO:0043588///skin development+++GO:0051443///positive regulation of ubiquitin-protein transferase activity+++GO:0060613///fat pad development+++GO:0071878///negative regulation of adenylate cyclase-activating adrenergic receptor signaling pathway+++GO:0090327///negative re…	Arrdc3
105180375	'Tmem265'	transmembrane protein 265	0	0	0	0	0	0.26	0	0.0866667	-2.0811	0.905141					GO:0016020///membrane+++GO:0016021///integral component of membrane
105193	'Nhlrc1'	NHL repeat containing 1	0	0.05	0	157.28	0	0.13	0.0166667	52.47	-12.5259	0.00115679	04120///Ubiquitin mediated proteolysis	H00810///Progressive myoclonic epilepsy+++H01994///Lafora disease			GO:0005634///nucleus+++GO:0005783///endoplasmic reticulum+++GO:0048471///perinuclear region of cytoplasm	GO:0004842///ubiquitin-protein transferase activity+++GO:0005515///protein binding+++GO:0016740///transferase activity+++GO:0046872///metal ion binding+++GO:0061630///ubiquitin protein ligase activity	GO:0000209///protein polyubiquitination+++GO:0001932///regulation of protein phosphorylation+++GO:0005977///glycogen metabolic process+++GO:0005978///glycogen biosynthetic process+++GO:0006914///autophagy+++GO:0010468///regulation of gene expression+++GO:0016567///protein ubiquitination+++GO:0031396///regulation of protein ubiquitination+++GO:0031398///positive regulation of protein ubiquitinatio…
105203	'Tasor2'	transcription activation suppressor family member 2	9.04	4.56	8.13	13.92	10.31	1.39	7.24333	8.54	-1.45979	0.833353					GO:0005654///nucleoplasm+++GO:0005829///cytosol	GO:0003674///molecular_function	GO:0008150///biological_process
105239	'Rnf44'	ring finger protein 44	62.77	0.09	18.29	0.59	150.88	9.33	27.05	53.6	-1.95074	0.809366						GO:0046872///metal ion binding		Rnf44
105242401	'Gm21115'	predicted gene, 21115	0	0	0	0	0.06	0	0	0.02	-2.0811	0.905141
105242418	'Gm38690'	predicted gene, 38690	0	0	0	0.1	0.12	0	0	0.0733333	-2.99297	0.871775
105242430	'Gm38699'	predicted gene, 38699	2.68	0	0	0	0	0	0.893333	0	3.24111	0.825882
105242433	'Gm38702'	predicted gene, 38702	0	0	8.83	0.06	7.36	0	2.94333	2.47333	-1.29342	0.924073
105242435	'Gm38704'	predicted gene, 38704	0	0.2	0	0	0	0	0.0666667	0	-0.157542	0.991332
105242449	'Gm21103'	predicted gene, 21103	0	0	2.68	0.29	0	0	0.893333	0.0966667	1.21106	0.956225					GO:0016020///membrane+++GO:0016021///integral component of membrane
105242736	'Gm6749'	predicted pseudogene 6749	0	0	0	0	5.9	0	0	1.96667	-6.27849	0.250004
105242927	'Gm38999'	predicted gene, 38999	0	0	0	0.09	0	0	0	0.03	-2.0811	0.905141
105243147	'Gm39147'	predicted gene, 39147	0.29	8.14	3.87	0	10.92	5.94	4.1	5.62	-0.922285	0.935589
105243585	'Gm39469'	predicted gene, 39469	0.06	0.15	2.69	0	0	40.91	0.966667	13.6367	-4.50609	0.330174
105243794	'Gm39566'	predicted gene, 39566	0	0	0.04	0	0	0	0.0133333	0	-0.157542	0.991332					GO:0016020///membrane+++GO:0016021///integral component of membrane
105244006	'Gm39701'	predicted gene, 39701	0.2	6.73	6.26	0.34	0.02	1.35	4.39667	0.57	2.56057	0.615892
105244034	'Gm33887'	predicted gene, 33887	0.69	0.02	0	0.38	0.41	0.44	0.236667	0.41	-1.81919	0.864977
105244208	'Rps6-ps4'	ribosomal protein S6, pseudogene 4	97.35	1337.15	871.69	1014.51	1277.51	577	768.73	956.34	-1.15648	0.905141					GO:0005634///nucleus+++GO:0005730///nucleolus+++GO:0005737///cytoplasm+++GO:0005783///endoplasmic reticulum+++GO:0005829///cytosol+++GO:0005840///ribosome+++GO:0005844///polysome+++GO:0015935///small ribosomal subunit+++GO:0022627///cytosolic small ribosomal subunit+++GO:0030425///dendrite+++GO:0036464///cytoplasmic ribonucleoprotein granule+++GO:0044297///cell body+++GO:0048471///perinuclear reg…	GO:0003729///mRNA binding+++GO:0003735///structural constituent of ribosome+++GO:0019901///protein kinase binding	GO:0000082///G1/S transition of mitotic cell cycle+++GO:0000278///mitotic cell cycle+++GO:0001890///placenta development+++GO:0002309///T cell proliferation involved in immune response+++GO:0006364///rRNA processing+++GO:0006412///translation+++GO:0006924///activation-induced cell death of T cells+++GO:0007093///mitotic cell cycle checkpoint+++GO:0007369///gastrulation+++GO:0022605///mammalian oo…
105244343	'Gm39972'	predicted gene, 39972	103.17	82.63	46	8.85	88.9	33.65	77.2667	43.8	0.211093	0.991332
105244826	'Gm40363'	predicted gene, 40363	0	14.14	13.77	0.16	0	12.13	9.30333	4.09667	1.05619	0.935589
105244828	'Gm40364'	predicted gene, 40364	6.26	0	0	12.61	0	0	2.08667	4.20333	-2.35847	0.863356
105244829	'Gm40365'	predicted gene, 40365	0.91	2.2	2	0	0.85	0.4	1.70333	0.416667	1.38142	0.890858
105244831	'Gm40367'	predicted gene, 40367	0	4.54	14.06	0	27.95	8.24	6.2	12.0633	-2.01419	0.840063
105244833	'Gm40369'	predicted gene, 40369	4.31	0	0	0	7.02	0	1.43667	2.34	-1.5799	0.905141
105244844	'Gm40378'	predicted gene, 40378	26.26	0	0	0	0	0	8.75333	0	20.526	1.6e-08
105244947	'Gm40469'	predicted gene, 40469	26.52	0	35.03	80.02	1.16	0.37	20.5167	27.1833	-2.07542	0.820372
105244999	'Gm40514'	predicted gene, 40514	0.27	0	0.35	0.05	0	0.33	0.206667	0.126667	0.143233	0.991332
105245	'Txndc5'	thioredoxin domain containing 5	9.92	0.57	0.84	0.79	102.27	89.53	3.77667	64.1967	-4.69406	0.124917	04141///Protein processing in endoplasmic reticulum				GO:0005623///cell+++GO:0005783///endoplasmic reticulum+++GO:0005788///endoplasmic reticulum lumen	GO:0003756///protein disulfide isomerase activity+++GO:0016853///isomerase activity	GO:0043277///apoptotic cell clearance+++GO:0045454///cell redox homeostasis	Txndc5
105245011	'Gm40525'	predicted gene, 40525	10.25	12.52	3.73	0	9.55	1.52	8.83333	3.69	0.637444	0.970812
105245088	'Gm40587'	predicted gene, 40587	0	0	0	0.3	0	0	0	0.1	-2.0811	0.905141
105245097	'Gm40595'	predicted gene, 40595	0.16	0	0	0	0	0	0.0533333	0	-0.157542	0.991332
105245342	'Gm40814'	predicted gene, 40814	31.18	0.06	0	0	0.43	0	10.4133	0.143333	5.3581	0.256476
105245369	'Gm40835'	predicted gene, 40835	0	0	0	0.1	0	0	0	0.0333333	-3.08469	0.864977
105245381	'Gm40847'	predicted gene, 40847	0.96	0	2.39	0	0	0	1.11667	0	4.15774	0.533583
105245382	'Gm9241'	predicted gene 9241	0	0.25	0.08	0	0	0	0.11	0	2.30687	0.905141
105245383	'Gm40848'	predicted gene, 40848	0	0.12	0.1	0	0	0	0.0733333	0	-0.157542	0.991332
105245389	'Gm40853'	predicted gene, 40853	0	0	26.53	0.12	21.54	0.51	8.84333	7.39	-1.28961	0.912703
105245400	'Gm40862'	predicted gene, 40862	0.32	0	3.49	0.18	0.11	0	1.27	0.0966667	2.58279	0.732472
105245402	'Gm40864'	predicted gene, 40864	0.29	0	1.2	0	0	0	0.496667	0	4.27485	0.505652
105245406	'Gm5954'	predicted gene 5954	0	0	0	2.48	0	0	0	0.826667	-7.09828	0.156867
105245424	'Gm40881'	predicted gene, 40881	0	0.06	0	0.06	0	0	0.02	0.02	-1.11932	0.970812
105245436	'Gm40892'	predicted gene, 40892	0	0	0	0.04	0	0	0	0.0133333	-2.0811	0.905141
105245453	'Gm2399'	nidogen-1-like	0.21	0	0.02	0.46	0.08	0	0.0766667	0.18	-3.02245	0.583226
105245682	'Gm41099'	predicted gene, 41099	0	0	0.3	0.05	0	0	0.1	0.0166667	0.420418	0.991332
105245911	'Gm41291'	predicted gene, 41291	0	0	2.99	0	0.12	0.46	0.996667	0.193333	1.48447	0.905141
105246	'Brd9'	bromodomain containing 9	86.38	71.62	157.67	371.44	141.44	19.01	105.223	177.297	-2.58612	0.494124					GO:0005634///nucleus+++GO:0016020///membrane+++GO:0016021///integral component of membrane+++GO:0016514///SWI/SNF complex	GO:0003674///molecular_function+++GO:0070577///lysine-acetylated histone binding	GO:0006325///chromatin organization+++GO:0006357///regulation of transcription by RNA polymerase II+++GO:0008150///biological_process
105246049	'Gm41408'	predicted gene, 41408	0.06	0	0	0.21	130.94	0	0.02	43.7167	-12.183	0.00118887
105246303	'Gm41607'	predicted gene, 41607	0	0.01	0.01	0	0.01	1.07	0.00666667	0.36	-6.28646	0.103541
105246320	'Gm26637'	predicted gene, 26637	0.13	0	0	0	0.09	0	0.0433333	0.03	-1.11932	0.970812
105246618	'Gm41885'	predicted gene, 41885	38.09	7.96	6.21	0	37.2	5.81	17.42	14.3367	-0.482421	0.985333
105246807	'Gm42031'	predicted gene, 42031	0	0.92	4.78	0	0	1.78	1.9	0.593333	1.14096	0.934087
105246824	'Gm42048'	predicted gene, 42048	1.19	3.33	14.1	0.19	19.61	0.19	6.20667	6.66333	-1.32855	0.905141
105246825	'Gm42049'		44.6	66.64	0	0	41.38	0	37.08	13.7933	0.844588	0.970812
105246904	'Gm42102'	predicted gene, 42102	20.64	15.18	22.12	2.38	13.56	13.43	19.3133	9.79	0.2078	0.991332					GO:0005886///plasma membrane+++GO:0016020///membrane+++GO:0016021///integral component of membrane	GO:0046872///metal ion binding
105246940	'Gm42134'	predicted gene, 42134	0	0	21.91	0	0	0	7.30333	0	6.37386	0.23452
105246961	'AB010352'	cDNA sequence AB010352	0.05	0.03	0.59	0.07	0.09	4.07	0.223333	1.41	-3.39822	0.349599						GO:0003676///nucleic acid binding
105246975	'Gm42163'	predicted gene, 42163	0.53	1.36	0	0	3.81	0	0.63	1.27	-1.63975	0.905141
105247050	'Gm42226'	predicted gene, 42226	0.24	0.19	6.79	0.19	0.27	0.48	2.40667	0.313333	1.65781	0.81581
105247198	'Gm42337'	predicted gene, 42337	2.02	0.11	0.4	0	0.18	0	0.843333	0.06	2.59499	0.822158
105247207	'Gm42346'	predicted gene, 42346	0	0	0	0	0.09	0	0	0.03	-2.0811	0.905141
105247220	'Gm42355'	predicted gene, 42355	0.25	0.04	0.07	0.06	1.45	0.06	0.12	0.523333	-2.17118	0.719985
105247234	'Gm42368'	predicted gene, 42368	24.55	52.36	121.6	2.82	15.59	84.21	66.17	34.2067	0.407861	0.97931						GO:0003676///nucleic acid binding+++GO:0003964///RNA-directed DNA polymerase activity+++GO:0004523///RNA-DNA hybrid ribonuclease activity+++GO:0008270///zinc ion binding	GO:0006278///RNA-dependent DNA biosynthetic process+++GO:0015074///DNA integration+++GO:0090502///RNA phosphodiester bond hydrolysis, endonucleolytic
105247240	'Gm42372'	predicted gene, 42372	4.87	14.37	17.96	6.11	4.51	9.37	12.4	6.66333	0.0783088	0.991332
105278	'Cdk20'	cyclin-dependent kinase 20	148.43	0.18	82.42	0.51	3.13	0.33	77.01	1.32333	4.75482	0.136755					GO:0005634///nucleus+++GO:0005654///nucleoplasm+++GO:0005737///cytoplasm+++GO:0005929///cilium+++GO:0042995///cell projection	GO:0000166///nucleotide binding+++GO:0004672///protein kinase activity+++GO:0004674///protein serine/threonine kinase activity+++GO:0004693///cyclin-dependent protein serine/threonine kinase activity+++GO:0005515///protein binding+++GO:0005524///ATP binding+++GO:0016301///kinase activity+++GO:0016740///transferase activity	GO:0006468///protein phosphorylation+++GO:0007049///cell cycle+++GO:0007275///multicellular organism development+++GO:0016310///phosphorylation+++GO:0051301///cell division+++GO:0051726///regulation of cell cycle
105298	'Epdr1'	ependymin related protein 1 (zebrafish)	200.28	24.08	309.38	258.97	268.67	838.89	177.913	455.51	-2.26957	0.523684					GO:0005576///extracellular region+++GO:0005764///lysosome+++GO:0043202///lysosomal lumen	GO:0003674///molecular_function+++GO:0005509///calcium ion binding+++GO:0008289///lipid binding	GO:0007160///cell-matrix adhesion+++GO:0008150///biological_process	Epdr1
105348	'Golm1'	golgi membrane protein 1	0.05	0.16	0.1	0.04	2.33	0.08	0.103333	0.816667	-3.76911	0.308158					GO:0005794///Golgi apparatus+++GO:0016020///membrane+++GO:0016021///integral component of membrane	GO:0003674///molecular_function	GO:0006997///nucleus organization+++GO:0019216///regulation of lipid metabolic process	Golm1
105349	'Akr1c18'	aldo-keto reductase family 1, member C18	0.34	0.22	0.18	0.14	0	275.23	0.246667	91.79	-8.6986	0.00979827	00140///Steroid hormone biosynthesis			R02207///20alpha-Hydroxy-4-pregnen-3-one:NAD+ 20-oxidoreductase 20alpha-Hydroxy-4-pregnen-3-one + NAD+ <=> Progesterone + NADH + H++++R02209///20alpha-Hydroxy-4-pregnen-3-one:NADP+ 20-oxidoreductase 20alpha-Hydroxy-4-pregnen-3-one + NADP+ <=> Progesterone + NADPH + H++++R03325///17alpha,20alpha-Dihydroxypregn-4-en-3-one:NADP+ 20-oxidoreductase 17alpha,20alpha-Dihydroxypregn-4-en-3-one + NADP+ <=>…	GO:0005622///intracellular+++GO:0005634///nucleus+++GO:0005737///cytoplasm+++GO:0005829///cytosol	GO:0001758///retinal dehydrogenase activity+++GO:0004032///alditol:NADP+ 1-oxidoreductase activity+++GO:0004033///aldo-keto reductase (NADP) activity+++GO:0004745///retinol dehydrogenase activity+++GO:0008106///alcohol dehydrogenase (NADP+) activity+++GO:0016229///steroid dehydrogenase activity+++GO:0016491///oxidoreductase activity+++GO:0016655///oxidoreductase activity, acting on NAD(P)H, quino…	GO:0006693///prostaglandin metabolic process+++GO:0006709///progesterone catabolic process+++GO:0007186///G protein-coupled receptor signaling pathway+++GO:0007565///female pregnancy+++GO:0007567///parturition+++GO:0008202///steroid metabolic process+++GO:0008207///C21-steroid hormone metabolic process+++GO:0008284///positive regulation of cell proliferation+++GO:0010942///positive regulation of …	Akr1c18
105351	'AW209491'	expressed sequence AW209491	0.6	0.47	217.88	1069.35	0.09	100.47	72.9833	389.97	-4.29869	0.322568					GO:0005575///cellular_component	GO:0003674///molecular_function	GO:0008150///biological_process	AW209491
105352	'Dusp22'	dual specificity phosphatase 22	3.39	115.92	0.59	71.62	535.24	58.79	39.9667	221.883	-1.81303	0.817099		H00810///Progressive myoclonic epilepsy+++H01601///Anaplastic large-cell lymphoma+++H01892///Peripheral T cell lymphoma+++H01994///Lafora disease			GO:0005634///nucleus+++GO:0005737///cytoplasm+++GO:0005829///cytosol+++GO:0005886///plasma membrane+++GO:0031941///filamentous actin+++GO:0061851///leading edge of lamellipodium	GO:0004721///phosphoprotein phosphatase activity+++GO:0004725///protein tyrosine phosphatase activity+++GO:0004726///non-membrane spanning protein tyrosine phosphatase activity+++GO:0005515///protein binding+++GO:0008138///protein tyrosine/serine/threonine phosphatase activity+++GO:0016787///hydrolase activity+++GO:0016791///phosphatase activity+++GO:1990782///protein tyrosine kinase binding	GO:0000122///negative regulation of transcription by RNA polymerase II+++GO:0002710///negative regulation of T cell mediated immunity+++GO:0006470///protein dephosphorylation+++GO:0007179///transforming growth factor beta receptor signaling pathway+++GO:0016311///dephosphorylation+++GO:0030336///negative regulation of cell migration+++GO:0035335///peptidyl-tyrosine dephosphorylation+++GO:0042127/…
105372	'Utp15'	UTP15 small subunit processome component	76.01	34.02	42.04	395.01	1.9	0.21	50.69	132.373	-2.7425	0.605748	03008///Ribosome biogenesis in eukaryotes				GO:0001650///fibrillar center+++GO:0005634///nucleus+++GO:0005730///nucleolus+++GO:0005737///cytoplasm+++GO:0005783///endoplasmic reticulum		GO:0006364///rRNA processing+++GO:0042254///ribosome biogenesis+++GO:0045943///positive regulation of transcription by RNA polymerase I+++GO:2000234///positive regulation of rRNA processing
105377	'Slf1'	SMC5-SMC6 complex localization factor 1	37.58	0	29.89	0.07	1.15	0	22.49	0.406667	4.67946	0.262495					GO:0000786///nucleosome+++GO:0005634///nucleus+++GO:0005654///nucleoplasm+++GO:0005737///cytoplasm+++GO:0005813///centrosome+++GO:0005815///microtubule organizing center+++GO:0005856///cytoskeleton+++GO:0035861///site of double-strand break+++GO:0042405///nuclear inclusion body	GO:0005515///protein binding+++GO:0031625///ubiquitin protein ligase binding+++GO:0044877///protein-containing complex binding	GO:0006281///DNA repair+++GO:0006974///cellular response to DNA damage stimulus+++GO:0031334///positive regulation of protein complex assembly+++GO:0034184///positive regulation of maintenance of mitotic sister chromatid cohesion+++GO:1990166///protein localization to site of double-strand break+++GO:2000781///positive regulation of double-strand break repair
105418	'E330034G19Rik'	RIKEN cDNA E330034G19 gene	0	0	0.29	0	0	0	0.0966667	0	0.462713	0.991332					GO:0005634///nucleus+++GO:0005737///cytoplasm	GO:0005515///protein binding	GO:0032436///positive regulation of proteasomal ubiquitin-dependent protein catabolic process
105428	'Fam149b'	family with sequence similarity 149, member B	0.13	0	23.07	0	0.09	0	7.73333	0.03	6.15531	0.170536					GO:0005575///cellular_component	GO:0003674///molecular_function	GO:0008150///biological_process
105439	'Slain1'	SLAIN motif family, member 1	0.2	11.08	20.26	0.65	289.15	0	10.5133	96.6	-4.32525	0.330328					GO:0005575///cellular_component+++GO:0005737///cytoplasm+++GO:0005856///cytoskeleton	GO:0003674///molecular_function	GO:0008150///biological_process
105440	'Kctd9'	potassium channel tetramerisation domain containing 9	0.06	0.04	0	0	0	9.12	0.0333333	3.04	-6.48751	0.130793						GO:0042802///identical protein binding+++GO:0043621///protein self-association+++GO:0097602///cullin family protein binding	GO:0008150///biological_process+++GO:0016567///protein ubiquitination+++GO:0035556///intracellular signal transduction+++GO:0051260///protein homooligomerization
105445	'Dock9'	dedicator of cytokinesis 9	0.23	0.03	40.24	54.59	0.06	0.17	13.5	18.2733	-2.37462	0.776263					GO:0012505///endomembrane system+++GO:0016020///membrane	GO:0005085///guanyl-nucleotide exchange factor activity+++GO:0005089///Rho guanyl-nucleotide exchange factor activity+++GO:0017048///Rho GTPase binding	GO:0007264///small GTPase mediated signal transduction+++GO:0043547///positive regulation of GTPase activity	Dock9
105446	'Gmpr2'	guanosine monophosphate reductase 2	1.41	180.94	121.71	1.33	537.28	362.61	101.353	300.407	-2.10696	0.745507	00230///Purine metabolism			R01134///inosine-5'-phosphate:NADP+ oxidoreductase (aminating); NADH:guanosine-5'-phosphate IMP + Ammonia + NADP+ <=> GMP + NADPH + H+	GO:0005829///cytosol+++GO:1902560///GMP reductase complex	GO:0003824///catalytic activity+++GO:0003920///GMP reductase activity+++GO:0016491///oxidoreductase activity+++GO:0046872///metal ion binding	GO:0006144///purine nucleobase metabolic process+++GO:0006163///purine nucleotide metabolic process+++GO:0009117///nucleotide metabolic process+++GO:0015951///purine ribonucleotide interconversion+++GO:0030224///monocyte differentiation+++GO:0046037///GMP metabolic process+++GO:0046038///GMP catabolic process+++GO:0055114///oxidation-reduction process
105501	'Abhd4'	abhydrolase domain containing 4	4.21	0.29	63.85	0.24	0.71	1.62	22.7833	0.856667	3.60378	0.273847					GO:0005811///lipid droplet	GO:0004622///lysophospholipase activity+++GO:0016787///hydrolase activity+++GO:0042171///lysophosphatidic acid acyltransferase activity+++GO:0052689///carboxylic ester hydrolase activity	GO:0006629///lipid metabolic process+++GO:0006654///phosphatidic acid biosynthetic process+++GO:0016042///lipid catabolic process+++GO:0055088///lipid homeostasis+++GO:0070291///N-acylethanolamine metabolic process+++GO:0070292///N-acylphosphatidylethanolamine metabolic process	Abhd4
105504	'Exoc5'	exocyst complex component 5	9.76	5.09	53.59	0.06	1.1	12.3	22.8133	4.48667	1.68677	0.809615					GO:0000145///exocyst+++GO:0005737///cytoplasm+++GO:0005829///cytosol+++GO:0030496///midbody	GO:0017160///Ral GTPase binding+++GO:0047485///protein N-terminus binding	GO:0001736///establishment of planar polarity+++GO:0006887///exocytosis+++GO:0006893///Golgi to plasma membrane transport+++GO:0015031///protein transport+++GO:0048278///vesicle docking+++GO:0072659///protein localization to plasma membrane+++GO:1904019///epithelial cell apoptotic process+++GO:1905515///non-motile cilium assembly	Exoc5
105513	'Chmp7'	charged multivesicular body protein 7	3.83	58.49	28.07	0.1	6.03	266.79	30.13	90.9733	-1.58001	0.873542	04144///Endocytosis+++04217///Necroptosis				GO:0000785///chromatin+++GO:0000815///ESCRT III complex+++GO:0005623///cell+++GO:0005634///nucleus+++GO:0005635///nuclear envelope+++GO:0005654///nucleoplasm+++GO:0005737///cytoplasm+++GO:0005771///multivesicular body+++GO:0005829///cytosol+++GO:0009898///cytoplasmic side of plasma membrane		GO:0006900///vesicle budding from membrane+++GO:0006997///nucleus organization+++GO:0007034///vacuolar transport+++GO:0007080///mitotic metaphase plate congression+++GO:0010458///exit from mitosis+++GO:0015031///protein transport+++GO:0031468///nuclear envelope reassembly+++GO:0032511///late endosome to vacuole transport via multivesicular body sorting pathway+++GO:0045324///late endosome to vacu…
105518	'A630023A22Rik'	RIKEN cDNA A630023A22 gene	0	0	0	0.11	0	0	0	0.0366667	-2.0811	0.905141					GO:0005575///cellular_component	GO:0003674///molecular_function	GO:0008150///biological_process
105522	'Ankrd28'	ankyrin repeat domain 28	0.1	0.12	18.83	75.92	0.11	0.14	6.35	25.39	-4.55622	0.268239					GO:0005575///cellular_component+++GO:0005634///nucleus+++GO:0005654///nucleoplasm		GO:0008150///biological_process
105559	'Mbnl2'	muscleblind like splicing factor 2	138.83	179.69	226.57	7.35	281.69	174.03	181.697	154.357	-0.447478	0.976311					GO:0005634///nucleus+++GO:0005654///nucleoplasm+++GO:0005737///cytoplasm	GO:0003723///RNA binding+++GO:0046872///metal ion binding	GO:0000381///regulation of alternative mRNA splicing, via spliceosome+++GO:0006397///mRNA processing+++GO:0008380///RNA splicing+++GO:0043484///regulation of RNA splicing	Mbnl2
105594	'Cphx1'	cytoplasmic polyadenylated homeobox 1	0	0	0	0.09	0	0	0	0.03	-2.0811	0.905141					GO:0005634///nucleus+++GO:0016586///RSC-type complex	GO:0043565///sequence-specific DNA binding	GO:0006357///regulation of transcription by RNA polymerase II+++GO:0030182///neuron differentiation
105638	'Dph3'	diphthamine biosynthesis 3	51.27	0.15	0.29	0.18	1.22	4.39	17.2367	1.93	2.44883	0.658381					GO:0005634///nucleus+++GO:0005654///nucleoplasm+++GO:0005737///cytoplasm+++GO:0005829///cytosol	GO:0046872///metal ion binding	GO:0002098///tRNA wobble uridine modification+++GO:0017183///peptidyl-diphthamide biosynthetic process from peptidyl-histidine+++GO:0050709///negative regulation of protein secretion+++GO:0051099///positive regulation of binding
105653	'Phyhip'	phytanoyl-CoA hydroxylase interacting protein	368.92	79.15	268.03	13.76	121.2	196.83	238.7	110.597	0.46868	0.970812					GO:0005737///cytoplasm	GO:0005515///protein binding+++GO:1990782///protein tyrosine kinase binding	GO:0008104///protein localization	Phyhip
105663	'Thtpa'	thiamine triphosphatase	0	0.08	0.51	0.1	0.06	89.05	0.196667	29.7367	-7.81532	0.0186518	00730///Thiamine metabolism			R00618///Thiamin-triphosphate phosphohydrolase Thiamin triphosphate + H2O <=> Thiamin diphosphate + Orthophosphate	GO:0005737///cytoplasm	GO:0000287///magnesium ion binding+++GO:0016787///hydrolase activity+++GO:0046872///metal ion binding+++GO:0050333///thiamin-triphosphatase activity	GO:0006772///thiamine metabolic process+++GO:0016311///dephosphorylation+++GO:0042357///thiamine diphosphate metabolic process	Thtpa
105670	'Rcbtb2'	regulator of chromosome condensation (RCC1) and BTB (POZ) domain containing protein 2	0.23	0.13	28.69	0	0.1	0.52	9.68333	0.206667	4.60798	0.21324		H02289///Retinal dystrophy with or without extraocular anomalies			GO:0001669///acrosomal vesicle+++GO:0031410///cytoplasmic vesicle	GO:0003674///molecular_function	GO:0008150///biological_process
105675	'Ppif'	peptidylprolyl isomerase F (cyclophilin F)	0	0.24	59.95	0.1	0.35	166	20.0633	55.4833	-2.24681	0.816045	04020///Calcium signaling pathway+++04022///cGMP-PKG signaling pathway+++05012///Parkinson disease+++05016///Huntington disease+++05145///Toxoplasmosis				GO:0005737///cytoplasm+++GO:0005739///mitochondrion+++GO:0005743///mitochondrial inner membrane+++GO:0005753///mitochondrial proton-transporting ATP synthase complex+++GO:0005757///mitochondrial permeability transition pore complex+++GO:0005759///mitochondrial matrix+++GO:0043231///intracellular membrane-bounded organelle	GO:0003755///peptidyl-prolyl cis-trans isomerase activity+++GO:0005515///protein binding+++GO:0016018///cyclosporin A binding+++GO:0016853///isomerase activity+++GO:0042277///peptide binding+++GO:0051082///unfolded protein binding	GO:0000413///protein peptidyl-prolyl isomerization+++GO:0002931///response to ischemia+++GO:0006457///protein folding+++GO:0006915///apoptotic process+++GO:0006979///response to oxidative stress+++GO:0008637///apoptotic mitochondrial changes+++GO:0010849///regulation of proton-transporting ATPase activity, rotational mechanism+++GO:0010939///regulation of necrotic cell death+++GO:0012501///progra…	Ppif
105689	'Mycbp2'	MYC binding protein 2, E3 ubiquitin protein ligase	2.49	81.26	53.85	185.14	70.92	19.07	45.8667	91.71	-2.06073	0.700505	04361///Axon regeneration				GO:0005576///extracellular region+++GO:0005615///extracellular space+++GO:0005634///nucleus+++GO:0005654///nucleoplasm+++GO:0005737///cytoplasm+++GO:0005802///trans-Golgi network+++GO:0005829///cytosol+++GO:0005856///cytoskeleton+++GO:0005886///plasma membrane+++GO:0005887///integral component of plasma membrane+++GO:0009986///cell surface+++GO:0015630///microtubule cytoskeleton+++GO:0016020///me…	GO:0003824///catalytic activity+++GO:0004497///monooxygenase activity+++GO:0004504///peptidylglycine monooxygenase activity+++GO:0004598///peptidylamidoglycolate lyase activity+++GO:0005085///guanyl-nucleotide exchange factor activity+++GO:0005507///copper ion binding+++GO:0005509///calcium ion binding+++GO:0005515///protein binding+++GO:0008270///zinc ion binding+++GO:0008536///Ran GTPase bindin…	GO:0001519///peptide amidation+++GO:0001666///response to hypoxia+++GO:0001676///long-chain fatty acid metabolic process+++GO:0006357///regulation of transcription by RNA polymerase II+++GO:0006518///peptide metabolic process+++GO:0007417///central nervous system development+++GO:0007507///heart development+++GO:0007595///lactation+++GO:0008045///motor neuron axon guidance+++GO:0008152///metaboli…	Mycbp2
105722	'Ano6'	anoctamin 6	59.68	72.57	77.12	125.94	1.66	0.56	69.79	42.72	-0.605967	0.970812		H01162///Scott syndrome			GO:0005623///cell+++GO:0005829///cytosol+++GO:0005886///plasma membrane+++GO:0005887///integral component of plasma membrane+++GO:0016020///membrane+++GO:0016021///integral component of membrane+++GO:0034707///chloride channel complex	GO:0005227///calcium activated cation channel activity+++GO:0005229///intracellular calcium activated chloride channel activity+++GO:0005244///voltage-gated ion channel activity+++GO:0005247///voltage-gated chloride channel activity+++GO:0005254///chloride channel activity+++GO:0017128///phospholipid scramblase activity+++GO:0042802///identical protein binding+++GO:0042803///protein homodimerizat…	GO:0002407///dendritic cell chemotaxis+++GO:0002543///activation of blood coagulation via clotting cascade+++GO:0006811///ion transport+++GO:0006812///cation transport+++GO:0006821///chloride transport+++GO:0006869///lipid transport+++GO:0007596///blood coagulation+++GO:0017121///phospholipid scrambling+++GO:0030501///positive regulation of bone mineralization+++GO:0032060///bleb assembly+++GO:00…	Ano6
105727	'Slc38a1'	solute carrier family 38, member 1	27.5	0.22	27.92	241.86	0.61	68.02	18.5467	103.497	-3.80893	0.302647	04724///Glutamatergic synapse+++04727///GABAergic synapse				GO:0005886///plasma membrane+++GO:0005887///integral component of plasma membrane+++GO:0016020///membrane+++GO:0016021///integral component of membrane+++GO:0030424///axon+++GO:0043025///neuronal cell body+++GO:0098591///external side of apical plasma membrane	GO:0005295///neutral amino acid:sodium symporter activity+++GO:0015171///amino acid transmembrane transporter activity+++GO:0015179///L-amino acid transmembrane transporter activity+++GO:0015186///L-glutamine transmembrane transporter activity+++GO:0015293///symporter activity	GO:0003333///amino acid transmembrane transport+++GO:0006811///ion transport+++GO:0006814///sodium ion transport+++GO:0006865///amino acid transport+++GO:0006868///glutamine transport+++GO:0007565///female pregnancy+++GO:0015804///neutral amino acid transport+++GO:1902475///L-alpha-amino acid transmembrane transport	Slc38a1
105782	'Scrib'	scribbled planar cell polarity	46.43	0	0	0.65	5.62	0.05	15.4767	2.10667	1.95059	0.881493	04390///Hippo signaling pathway+++04391///Hippo signaling pathway - fly+++04530///Tight junction+++05165///Human papillomavirus infection+++05203///Viral carcinogenesis				GO:0001772///immunological synapse+++GO:0005654///nucleoplasm+++GO:0005737///cytoplasm+++GO:0005829///cytosol+++GO:0005886///plasma membrane+++GO:0005911///cell-cell junction+++GO:0005912///adherens junction+++GO:0008328///ionotropic glutamate receptor complex+++GO:0014069///postsynaptic density+++GO:0016020///membrane+++GO:0016323///basolateral plasma membrane+++GO:0016324///apical plasma membra…	GO:0005515///protein binding	GO:0001768///establishment of T cell polarity+++GO:0001843///neural tube closure+++GO:0001921///positive regulation of receptor recycling+++GO:0002093///auditory receptor cell morphogenesis+++GO:0003382///epithelial cell morphogenesis+++GO:0007275///multicellular organism development+++GO:0008104///protein localization+++GO:0008283///cell proliferation+++GO:0009790///embryo development+++GO:00160…	Scrib
105785	'Kdelr3'	KDEL (Lys-Asp-Glu-Leu) endoplasmic reticulum protein retention receptor 3	0.14	0.42	1.09	0.1	0.12	0.44	0.55	0.22	0.543994	0.977979	05110///Vibrio cholerae infection				GO:0000139///Golgi membrane+++GO:0005783///endoplasmic reticulum+++GO:0005789///endoplasmic reticulum membrane+++GO:0005794///Golgi apparatus+++GO:0005801///cis-Golgi network+++GO:0016020///membrane+++GO:0016021///integral component of membrane+++GO:0030663///COPI-coated vesicle membrane+++GO:0031410///cytoplasmic vesicle	GO:0005046///KDEL sequence binding+++GO:0046923///ER retention sequence binding	GO:0006621///protein retention in ER lumen+++GO:0006888///ER to Golgi vesicle-mediated transport+++GO:0006890///retrograde vesicle-mediated transport, Golgi to ER+++GO:0015031///protein transport+++GO:0016192///vesicle-mediated transport	Kdelr3
105787	'Prkaa1'	protein kinase, AMP-activated, alpha 1 catalytic subunit	0.08	0.17	0.08	0.06	0.11	0.19	0.11	0.12	-0.614519	0.970812	04068///FoxO signaling pathway+++04140///Autophagy - animal+++04150///mTOR signaling pathway+++04151///PI3K-Akt signaling pathway+++04152///AMPK signaling pathway+++04211///Longevity regulating pathway+++04213///Longevity regulating pathway - multiple species+++04361///Axon regeneration+++04371///Apelin signaling pathway+++04530///Tight junction+++04710///Circadian rhythm+++04714///Thermogenesis+…				GO:0005623///cell+++GO:0005634///nucleus+++GO:0005737///cytoplasm+++GO:0005829///cytosol+++GO:0016324///apical plasma membrane+++GO:0016607///nuclear speck+++GO:0030424///axon+++GO:0030425///dendrite+++GO:0031588///nucleotide-activated protein kinase complex+++GO:0032991///protein-containing complex+++GO:0043025///neuronal cell body	GO:0000166///nucleotide binding+++GO:0003682///chromatin binding+++GO:0004672///protein kinase activity+++GO:0004674///protein serine/threonine kinase activity+++GO:0004679///AMP-activated protein kinase activity+++GO:0005515///protein binding+++GO:0005524///ATP binding+++GO:0008022///protein C-terminus binding+++GO:0016301///kinase activity+++GO:0016740///transferase activity+++GO:0019900///kina…	GO:0006006///glucose metabolic process+++GO:0006325///chromatin organization+++GO:0006468///protein phosphorylation+++GO:0006629///lipid metabolic process+++GO:0006631///fatty acid metabolic process+++GO:0006633///fatty acid biosynthetic process+++GO:0006694///steroid biosynthetic process+++GO:0006695///cholesterol biosynthetic process+++GO:0006914///autophagy+++GO:0008202///steroid metabolic pro…	Prkaa1
105827	'Amigo2'	adhesion molecule with Ig like domain 2	0.13	0	0	0	0.58	0	0.0433333	0.193333	-3.06831	0.761238					GO:0005634///nucleus+++GO:0005886///plasma membrane+++GO:0016020///membrane+++GO:0016021///integral component of membrane	GO:0003674///molecular_function	GO:0007155///cell adhesion+++GO:0007156///homophilic cell adhesion via plasma membrane adhesion molecules+++GO:0007157///heterophilic cell-cell adhesion via plasma membrane cell adhesion molecules+++GO:0007420///brain development+++GO:0043066///negative regulation of apoptotic process+++GO:0043069///negative regulation of programmed cell death+++GO:0043524///negative regulation of neuron apoptoti…	Amigo2
105833	'Ccdc65'	coiled-coil domain containing 65	0.81	98.22	165.75	0.29	0	175.93	88.26	58.74	0.317151	0.991332		H00564///Primary ciliary dyskinesia			GO:0005737///cytoplasm+++GO:0005856///cytoskeleton+++GO:0005858///axonemal dynein complex+++GO:0005929///cilium+++GO:0005930///axoneme+++GO:0031514///motile cilium+++GO:0042995///cell projection	GO:0003674///molecular_function	GO:0003352///regulation of cilium movement+++GO:0060271///cilium assembly+++GO:0060285///cilium-dependent cell motility+++GO:0070286///axonemal dynein complex assembly	Ccdc65
105835	'Sgsm3'	small G protein signaling modulator 3	183.75	12.33	164.66	347.92	7.55	152.29	120.247	169.253	-1.8224	0.77349					GO:0005737///cytoplasm+++GO:0005829///cytosol+++GO:0005921///gap junction	GO:0005096///GTPase activator activity+++GO:0005515///protein binding+++GO:0017137///Rab GTPase binding+++GO:0030695///GTPase regulator activity	GO:0006886///intracellular protein transport+++GO:0007049///cell cycle+++GO:0007050///cell cycle arrest+++GO:0032483///regulation of Rab protein signal transduction+++GO:0032486///Rap protein signal transduction+++GO:0043547///positive regulation of GTPase activity+++GO:0045732///positive regulation of protein catabolic process+++GO:0048227///plasma membrane to endosome transport+++GO:0090630///a…
105837	'Mtbp'	Mdm2, transformed 3T3 cell double minute p53 binding protein	0	0.06	0.09	0	0	0	0.05	0	0.616931	0.991332					GO:0000776///kinetochore+++GO:0000785///chromatin	GO:0005515///protein binding	GO:0007049///cell cycle+++GO:0007050///cell cycle arrest+++GO:0007089///traversing start control point of mitotic cell cycle+++GO:0008285///negative regulation of cell proliferation+++GO:0031396///regulation of protein ubiquitination+++GO:0034501///protein localization to kinetochore+++GO:0045839///negative regulation of mitotic nuclear division+++GO:0071174///mitotic spindle checkpoint
105841	'Dennd3'	DENN/MADD domain containing 3	0.07	0.02	0	73.21	0.04	0	0.03	24.4167	-10.6666	0.00317575					GO:0005737///cytoplasm	GO:0005085///guanyl-nucleotide exchange factor activity+++GO:0017112///Rab guanyl-nucleotide exchange factor activity	GO:0008333///endosome to lysosome transport+++GO:0044257///cellular protein catabolic process
105844	'Card10'	caspase recruitment domain family, member 10	0	0.02	0.45	0.23	0	0	0.156667	0.0766667	-0.86708	0.970812	04064///NF-kappa B signaling pathway				GO:0005737///cytoplasm	GO:0005515///protein binding+++GO:0050700///CARD domain binding	GO:0007250///activation of NF-kappaB-inducing kinase activity+++GO:0042981///regulation of apoptotic process+++GO:0090051///negative regulation of cell migration involved in sprouting angiogenesis+++GO:1900182///positive regulation of protein localization to nucleus	Card10
105847	'Lmf2'	lipase maturation factor 2	0.29	0.09	0.56	0.38	0.32	0.56	0.313333	0.42	-1.49212	0.854024					GO:0005783///endoplasmic reticulum+++GO:0005789///endoplasmic reticulum membrane+++GO:0016020///membrane+++GO:0016021///integral component of membrane	GO:0003674///molecular_function	GO:0051604///protein maturation
105853	'Mal2'	mal, T cell differentiation protein 2	96.32	204.5	35.39	1.41	275.49	60.1	112.07	112.333	-0.533274	0.972312					GO:0005886///plasma membrane+++GO:0016020///membrane+++GO:0016021///integral component of membrane+++GO:0016324///apical plasma membrane+++GO:0030285///integral component of synaptic vesicle membrane+++GO:0045121///membrane raft+++GO:0098686///hippocampal mossy fiber to CA3 synapse+++GO:0098978///glutamatergic synapse	GO:0019911///structural constituent of myelin sheath	GO:0042552///myelination+++GO:0045056///transcytosis	Mal2
105855	'Nckap1l'	NCK associated protein 1 like	0.98	130.2	0.1	0	0.07	0	43.76	0.0233333	10.2058	0.00385657	04810///Regulation of actin cytoskeleton+++05130///Pathogenic Escherichia coli infection				GO:0005737///cytoplasm+++GO:0005829///cytosol+++GO:0016020///membrane+++GO:0016021///integral component of membrane+++GO:0031209///SCAR complex	GO:0005096///GTPase activator activity+++GO:0030295///protein kinase activator activity+++GO:0044877///protein-containing complex binding+++GO:0048365///Rac GTPase binding	GO:0000902///cell morphogenesis+++GO:0001782///B cell homeostasis+++GO:0002262///myeloid cell homeostasis+++GO:0006935///chemotaxis+++GO:0016477///cell migration+++GO:0030011///maintenance of cell polarity+++GO:0030031///cell projection assembly+++GO:0030593///neutrophil chemotaxis+++GO:0030838///positive regulation of actin filament polymerization+++GO:0030866///cortical actin cytoskeleton organ…	Nckap1l
105859	'Csdc2'	cold shock domain containing C2, RNA binding	64.81	1.09	33.04	3.28	2	0.23	32.98	1.83667	2.83919	0.460492					GO:0005634///nucleus+++GO:0005737///cytoplasm	GO:0003676///nucleic acid binding+++GO:0003723///RNA binding+++GO:0003730///mRNA 3'-UTR binding+++GO:0008134///transcription factor binding	GO:0006397///mRNA processing+++GO:0043488///regulation of mRNA stability	Csdc2
105886298	'Cmc4'	C-x(9)-C motif containing 4	0	0.39	0.33	0.15	0.29	88.54	0.24	29.66	-7.14161	0.0353816					GO:0005739///mitochondrion+++GO:0005758///mitochondrial intermembrane space
105940408	'Gm20498'	predicted gene 20498	0	0	65.6	0.41	138.73	238.68	21.8667	125.94	-3.65722	0.501898					GO:0005737///cytoplasm+++GO:0005739///mitochondrion+++GO:0005741///mitochondrial outer membrane+++GO:0008328///ionotropic glutamate receptor complex+++GO:0009986///cell surface+++GO:0016020///membrane+++GO:0016021///integral component of membrane+++GO:0016323///basolateral plasma membrane+++GO:0030054///cell junction+++GO:0031307///integral component of mitochondrial outer membrane+++GO:0031594//…	GO:0005515///protein binding+++GO:0008022///protein C-terminus binding+++GO:0070699///type II activin receptor binding	GO:0001937///negative regulation of endothelial cell proliferation+++GO:0002090///regulation of receptor internalization+++GO:0002092///positive regulation of receptor internalization+++GO:0006605///protein targeting+++GO:0006897///endocytosis+++GO:0007028///cytoplasm organization+++GO:0007266///Rho protein signal transduction+++GO:0007268///chemical synaptic transmission+++GO:0008593///regulatio…
105988	'Espl1'	extra spindle pole bodies 1, separase	0.03	0	0	0	0	0.04	0.01	0.0133333	-1.11932	0.970812	04110///Cell cycle+++04114///Oocyte meiosis+++05166///Human T-cell leukemia virus 1 infection				GO:0005634///nucleus+++GO:0005737///cytoplasm+++GO:0005813///centrosome+++GO:0072686///mitotic spindle	GO:0004197///cysteine-type endopeptidase activity+++GO:0008233///peptidase activity+++GO:0008234///cysteine-type peptidase activity+++GO:0016787///hydrolase activity	GO:0000070///mitotic sister chromatid segregation+++GO:0000212///meiotic spindle organization+++GO:0000278///mitotic cell cycle+++GO:0006508///proteolysis+++GO:0007059///chromosome segregation+++GO:0007127///meiosis I+++GO:0045143///homologous chromosome segregation+++GO:0051307///meiotic chromosome separation	Espl1
106014	'Tafa5'	TAFA chemokine like family member 5	0.74	0.19	117.32	0.13	0.14	148.61	39.4167	49.6267	-1.13093	0.913442					GO:0005575///cellular_component+++GO:0005576///extracellular region+++GO:0005615///extracellular space	GO:0003674///molecular_function+++GO:0005125///cytokine activity	GO:0007165///signal transduction+++GO:0008150///biological_process
106021	'Topors'	topoisomerase I binding, arginine/serine-rich	145.43	0.09	37.25	0.18	3.58	0.3	60.9233	1.35333	4.5202	0.191641		H00527///Retinitis pigmentosa			GO:0000151///ubiquitin ligase complex+++GO:0000922///spindle pole+++GO:0000930///gamma-tubulin complex+++GO:0005634///nucleus+++GO:0005654///nucleoplasm+++GO:0005814///centriole+++GO:0016605///PML body+++GO:0016607///nuclear speck+++GO:0032391///photoreceptor connecting cilium+++GO:0036064///ciliary basal body	GO:0003677///DNA binding+++GO:0003823///antigen binding+++GO:0004842///ubiquitin-protein transferase activity+++GO:0005515///protein binding+++GO:0016740///transferase activity+++GO:0019789///SUMO transferase activity+++GO:0044547///DNA topoisomerase binding+++GO:0046872///metal ion binding+++GO:0061630///ubiquitin protein ligase activity	GO:0000209///protein polyubiquitination+++GO:0006511///ubiquitin-dependent protein catabolic process+++GO:0006513///protein monoubiquitination+++GO:0006974///cellular response to DNA damage stimulus+++GO:0008630///intrinsic apoptotic signaling pathway in response to DNA damage+++GO:0016925///protein sumoylation+++GO:0034504///protein localization to nucleus+++GO:0042127///regulation of cell proli…
106025	'Sharpin'	SHANK-associated RH domain interacting protein	468.08	0.29	0	224.56	8.88	136.69	156.123	123.377	-0.441727	0.991332	04217///Necroptosis+++04621///NOD-like receptor signaling pathway+++05131///Shigellosis				GO:0005737///cytoplasm+++GO:0005829///cytosol+++GO:0014069///postsynaptic density+++GO:0030054///cell junction+++GO:0030425///dendrite+++GO:0045202///synapse+++GO:0071797///LUBAC complex	GO:0005515///protein binding+++GO:0031593///polyubiquitin modification-dependent protein binding+++GO:0042802///identical protein binding+++GO:0044877///protein-containing complex binding+++GO:0046872///metal ion binding	GO:0007005///mitochondrion organization+++GO:0007420///brain development+++GO:0008544///epidermis development+++GO:0010803///regulation of tumor necrosis factor-mediated signaling pathway+++GO:0030262///apoptotic nuclear changes+++GO:0031424///keratinization+++GO:0043123///positive regulation of I-kappaB kinase/NF-kappaB signaling+++GO:0050728///negative regulation of inflammatory response+++GO:0…
106039	'Gga1'	golgi associated, gamma adaptin ear containing, ARF binding protein 1	0.12	0.07	41.35	0.28	0.11	1.52	13.8467	0.636667	3.36473	0.416002	04142///Lysosome				GO:0005622///intracellular+++GO:0005654///nucleoplasm+++GO:0005768///endosome+++GO:0005769///early endosome+++GO:0005794///Golgi apparatus+++GO:0005829///cytosol+++GO:0010008///endosome membrane+++GO:0016020///membrane+++GO:0031901///early endosome membrane+++GO:0032991///protein-containing complex+++GO:0043231///intracellular membrane-bounded organelle	GO:0005515///protein binding+++GO:0030306///ADP-ribosylation factor binding	GO:0006886///intracellular protein transport+++GO:0006893///Golgi to plasma membrane transport+++GO:0008104///protein localization+++GO:0015031///protein transport+++GO:0016192///vesicle-mediated transport+++GO:0034394///protein localization to cell surface+++GO:0042147///retrograde transport, endosome to Golgi+++GO:0043001///Golgi to plasma membrane protein transport+++GO:0045732///positive regu…	Gga1
106042	'Prickle1'	prickle planar cell polarity protein 1	0	0.13	7.45	0.1	5.04	16.82	2.52667	7.32	-2.4238	0.703909	04310///Wnt signaling pathway	H00810///Progressive myoclonic epilepsy			GO:0005634///nucleus+++GO:0005737///cytoplasm+++GO:0005829///cytosol+++GO:0016020///membrane+++GO:0031965///nuclear membrane	GO:0005515///protein binding+++GO:0008134///transcription factor binding+++GO:0008270///zinc ion binding+++GO:0046872///metal ion binding	GO:0001843///neural tube closure+++GO:0006606///protein import into nucleus+++GO:0031398///positive regulation of protein ubiquitination+++GO:0032436///positive regulation of proteasomal ubiquitin-dependent protein catabolic process+++GO:0035904///aorta development+++GO:0045892///negative regulation of transcription, DNA-templated+++GO:0060976///coronary vasculature development+++GO:0090090///neg…	Prickle1
106052	'Fbxo4'	F-box protein 4	0.32	49.27	0.1	0.12	22	6.37	16.5633	9.49667	0.502147	0.985817	04120///Ubiquitin mediated proteolysis				GO:0000151///ubiquitin ligase complex+++GO:0005623///cell+++GO:0005737///cytoplasm+++GO:0019005///SCF ubiquitin ligase complex	GO:0004842///ubiquitin-protein transferase activity+++GO:0005515///protein binding+++GO:0042803///protein homodimerization activity+++GO:0061630///ubiquitin protein ligase activity	GO:0000209///protein polyubiquitination+++GO:0000723///telomere maintenance+++GO:0006511///ubiquitin-dependent protein catabolic process+++GO:0007568///aging+++GO:0010608///posttranscriptional regulation of gene expression+++GO:0016567///protein ubiquitination+++GO:0019725///cellular homeostasis+++GO:0031146///SCF-dependent proteasomal ubiquitin-dependent protein catabolic process+++GO:0031398///…
106064	'AW549877'	expressed sequence AW549877	0.14	0.09	0.14	0.05	0.03	0.28	0.123333	0.12	-0.510621	0.977153					GO:0005654///nucleoplasm+++GO:0005829///cytosol	GO:0003674///molecular_function	GO:0008150///biological_process
106068	'Slc45a4'	solute carrier family 45, member 4	13.53	0	18.55	0	0.41	0.04	10.6933	0.15	4.97377	0.219113		H00168///Oculocutaneous albinism			GO:0016020///membrane+++GO:0016021///integral component of membrane	GO:0008506///sucrose:proton symporter activity	GO:0015770///sucrose transport
106073	'Mfsd5'	major facilitator superfamily domain containing 5	113.89	112.53	104.22	0.08	2.06	0.69	110.213	0.943333	6.13009	0.011886					GO:0005886///plasma membrane+++GO:0016020///membrane+++GO:0016021///integral component of membrane	GO:0003674///molecular_function+++GO:0015098///molybdate ion transmembrane transporter activity	GO:0006811///ion transport+++GO:0008150///biological_process+++GO:0015689///molybdate ion transport
106143	'Cggbp1'	CGG triplet repeat binding protein 1	5.57	40.15	12.31	14.93	0.33	29.3	19.3433	14.8533	-0.0449781	0.994822					GO:0005634///nucleus+++GO:0005654///nucleoplasm	GO:0000977///RNA polymerase II regulatory region sequence-specific DNA binding+++GO:0001227///DNA-binding transcription repressor activity, RNA polymerase II-specific+++GO:0003677///DNA binding+++GO:0003690///double-stranded DNA binding+++GO:0042802///identical protein binding	GO:0000122///negative regulation of transcription by RNA polymerase II+++GO:0006357///regulation of transcription by RNA polymerase II
106200	'Txndc11'	thioredoxin domain containing 11	0.08	0	91.66	0.06	3.22	0.78	30.58	1.35333	4.13543	0.354509					GO:0005623///cell+++GO:0005783///endoplasmic reticulum+++GO:0005789///endoplasmic reticulum membrane+++GO:0016020///membrane+++GO:0016021///integral component of membrane		GO:0045454///cell redox homeostasis	Txndc11
106205	'Zc3h7a'	zinc finger CCCH type containing 7 A	103.74	15.55	122.43	0.3	12.02	9.33	80.5733	7.21667	2.61982	0.467229					GO:0005575///cellular_component	GO:0003676///nucleic acid binding+++GO:0035198///miRNA binding+++GO:0046872///metal ion binding	GO:0010608///posttranscriptional regulation of gene expression+++GO:0035196///production of miRNAs involved in gene silencing by miRNA
106248	'Qtrt2'	queuine tRNA-ribosyltransferase accessory subunit 2	162.75	20.43	5.48	0.64	220.98	0.1	62.8867	73.9067	-1.06881	0.922777				R03789///tRNA-guanosine34:queuine tRNA-D-ribosyltransferase tRNA guanine + Queuine <=> tRNA queuine + Guanine+++R10209///tRNA-guanosine34:7-aminomethyl-7-carbaguanine tRNA-D-ribosyltransferase tRNA guanine + 7-Aminomethyl-7-carbaguanine <=> tRNA 7-aminomethyl-7-carbaguanine + Guanine	GO:0005737///cytoplasm+++GO:0005739///mitochondrion+++GO:0005741///mitochondrial outer membrane+++GO:0016020///membrane+++GO:0032991///protein-containing complex	GO:0005515///protein binding+++GO:0008270///zinc ion binding+++GO:0008479///queuine tRNA-ribosyltransferase activity+++GO:0016763///transferase activity, transferring pentosyl groups+++GO:0042803///protein homodimerization activity+++GO:0046872///metal ion binding+++GO:0046982///protein heterodimerization activity	GO:0006400///tRNA modification+++GO:0008033///tRNA processing+++GO:0101030///tRNA-guanine transglycosylation
106298	'Rrn3'	RRN3 RNA polymerase I transcription factor homolog (yeast)	156.76	49.35	24.3	19.21	164.87	56.38	76.8033	80.1533	-0.787952	0.929855					GO:0005634///nucleus+++GO:0005730///nucleolus	GO:0001042///RNA polymerase I core binding+++GO:0001164///RNA polymerase I CORE element sequence-specific DNA binding+++GO:0001181///RNA polymerase I general transcription initiation factor activity+++GO:0070063///RNA polymerase binding	GO:0001188///RNA polymerase I preinitiation complex assembly+++GO:0001701///in utero embryonic development+++GO:0006352///DNA-templated transcription, initiation+++GO:0006361///transcription initiation from RNA polymerase I promoter+++GO:0007000///nucleolus organization+++GO:0007028///cytoplasm organization+++GO:0008283///cell proliferation+++GO:0010976///positive regulation of neuron projection …
106326	'Osbpl11'	oxysterol binding protein-like 11	87.58	0.19	0	0.18	2	0.07	29.2567	0.75	4.37927	0.318228					GO:0005654///nucleoplasm+++GO:0005768///endosome+++GO:0005794///Golgi apparatus+++GO:0005829///cytosol+++GO:0016020///membrane+++GO:0031902///late endosome membrane+++GO:0043231///intracellular membrane-bounded organelle	GO:0008289///lipid binding+++GO:0015248///sterol transporter activity+++GO:0032934///sterol binding	GO:0006869///lipid transport+++GO:0010890///positive regulation of sequestering of triglyceride+++GO:0015918///sterol transport+++GO:0045444///fat cell differentiation
106338	'Nsun3'	NOL1/NOP2/Sun domain family member 3	0.05	0	0	0	0	0	0.0166667	0	-0.157542	0.991332					GO:0005739///mitochondrion+++GO:0005759///mitochondrial matrix+++GO:0005762///mitochondrial large ribosomal subunit	GO:0000049///tRNA binding+++GO:0003723///RNA binding+++GO:0008168///methyltransferase activity+++GO:0016428///tRNA (cytosine-5-)-methyltransferase activity+++GO:0016740///transferase activity	GO:0001510///RNA methylation+++GO:0002127///tRNA wobble base cytosine methylation+++GO:0031167///rRNA methylation+++GO:0032259///methylation+++GO:0070129///regulation of mitochondrial translation
106344	'Rfc4'	replication factor C (activator 1) 4	0	0	0.16	0	0	0	0.0533333	0	-0.157542	0.991332	03030///DNA replication+++03420///Nucleotide excision repair+++03430///Mismatch repair	H01439///Williams-Beuren syndrome			GO:0005634///nucleus+++GO:0005654///nucleoplasm+++GO:0005663///DNA replication factor C complex+++GO:0016020///membrane+++GO:0016021///integral component of membrane+++GO:0031390///Ctf18 RFC-like complex+++GO:0031391///Elg1 RFC-like complex	GO:0000166///nucleotide binding+++GO:0003677///DNA binding+++GO:0003689///DNA clamp loader activity+++GO:0005524///ATP binding+++GO:0017116///single-stranded DNA-dependent ATP-dependent DNA helicase activity+++GO:0019899///enzyme binding	GO:0006260///DNA replication+++GO:0006261///DNA-dependent DNA replication+++GO:0006281///DNA repair+++GO:0032508///DNA duplex unwinding+++GO:1900264///positive regulation of DNA-directed DNA polymerase activity	Rfc4
106369	'Ypel1'	yippee like 1	0	0.19	48.31	0.11	0.06	63.19	16.1667	21.12	-1.16274	0.929285					GO:0005575///cellular_component+++GO:0005634///nucleus+++GO:0005654///nucleoplasm+++GO:0005737///cytoplasm+++GO:0005886///plasma membrane	GO:0003674///molecular_function+++GO:0003755///peptidyl-prolyl cis-trans isomerase activity+++GO:0004842///ubiquitin-protein transferase activity+++GO:0016740///transferase activity+++GO:0034450///ubiquitin-ubiquitin ligase activity+++GO:0046872///metal ion binding+++GO:0061630///ubiquitin protein ligase activity	GO:0000209///protein polyubiquitination+++GO:0000413///protein peptidyl-prolyl isomerization+++GO:0006457///protein folding+++GO:0008150///biological_process+++GO:0016567///protein ubiquitination+++GO:0072659///protein localization to plasma membrane
106389	'Eaf2'	ELL associated factor 2	0.13	35.33	0	17.31	26.56	0	11.82	14.6233	-0.919594	0.960906					GO:0005634///nucleus+++GO:0005654///nucleoplasm+++GO:0008023///transcription elongation factor complex+++GO:0016607///nuclear speck+++GO:0032783///ELL-EAF complex	GO:0000977///RNA polymerase II regulatory region sequence-specific DNA binding+++GO:0001228///DNA-binding transcription activator activity, RNA polymerase II-specific+++GO:0005515///protein binding	GO:0006355///regulation of transcription, DNA-templated+++GO:0030308///negative regulation of cell growth+++GO:0045893///positive regulation of transcription, DNA-templated+++GO:0045944///positive regulation of transcription by RNA polymerase II+++GO:0060770///negative regulation of epithelial cell proliferation involved in prostate gland development+++GO:0097193///intrinsic apoptotic signaling p…	Eaf2
106489	'Sft2d1'	SFT2 domain containing 1	308.65	0.35	123.46	0.61	57.68	0.65	144.153	19.6467	1.89579	0.828401					GO:0016020///membrane+++GO:0016021///integral component of membrane	GO:0003674///molecular_function	GO:0015031///protein transport+++GO:0016192///vesicle-mediated transport	Sft2d1
106504	'Stk38'	serine/threonine kinase 38	37.18	0.12	0.46	0.13	24.64	42.64	12.5867	22.47	-1.32049	0.905141					GO:0005634///nucleus+++GO:0005737///cytoplasm+++GO:0005829///cytosol	GO:0000166///nucleotide binding+++GO:0000287///magnesium ion binding+++GO:0004672///protein kinase activity+++GO:0004674///protein serine/threonine kinase activity+++GO:0005515///protein binding+++GO:0005524///ATP binding+++GO:0016301///kinase activity+++GO:0016740///transferase activity+++GO:0031435///mitogen-activated protein kinase kinase kinase binding+++GO:0046872///metal ion binding	GO:0006464///cellular protein modification process+++GO:0006468///protein phosphorylation+++GO:0016310///phosphorylation+++GO:0018105///peptidyl-serine phosphorylation+++GO:0035556///intracellular signal transduction+++GO:0043407///negative regulation of MAP kinase activity	Stk38
106512	'Gpsm3'	G-protein signalling modulator 3 (AGS3-like, C. elegans)	0.6	34.17	0	0	0	0	11.59	0	8.38755	0.0483029					GO:0005737///cytoplasm+++GO:0005886///plasma membrane	GO:0030695///GTPase regulator activity	GO:0002690///positive regulation of leukocyte chemotaxis+++GO:0050727///regulation of inflammatory response+++GO:0050729///positive regulation of inflammatory response+++GO:0050790///regulation of catalytic activity+++GO:1900017///positive regulation of cytokine production involved in inflammatory response	Gpsm3
106529	'Tecr'	trans-2,3-enoyl-CoA reductase	2682.76	2204.34	2611.18	2845.77	2666.15	3053.94	2499.43	2855.29	-1.07586	0.899783	00062///Fatty acid elongation+++01040///Biosynthesis of unsaturated fatty acids+++01212///Fatty acid metabolism	H00768///Autosomal recessive mental retardation	M00415///Fatty acid elongation in endoplasmic reticulum	R07761///octadecanoyl-CoA:NADP+ trans-2-oxidoreductase (2E)-Octadecenoyl-CoA + NADPH + H+ <=> Stearoyl-CoA + NADP++++R09449///very-long-chain acyl-CoA:NADP+ oxidoreductase trans-2,3-Dehydroacyl-CoA + NADPH + H+ <=> Long-chain acyl-CoA + NADP++++R10828///very-long-chain acyl-CoA:NADP+ oxidoreductase Very-long-chain acyl-CoA + NADP+ <=> Very-long-chain trans-2,3-dehydroacyl-CoA + NADPH + H+	GO:0005783///endoplasmic reticulum+++GO:0005789///endoplasmic reticulum membrane+++GO:0016020///membrane+++GO:0016021///integral component of membrane+++GO:0030176///integral component of endoplasmic reticulum membrane	GO:0016491///oxidoreductase activity+++GO:0016627///oxidoreductase activity, acting on the CH-CH group of donors+++GO:0102758///very-long-chain enoyl-CoA reductase activity	GO:0006629///lipid metabolic process+++GO:0006631///fatty acid metabolic process+++GO:0006633///fatty acid biosynthetic process+++GO:0006665///sphingolipid metabolic process+++GO:0006694///steroid biosynthetic process+++GO:0030497///fatty acid elongation+++GO:0042761///very long-chain fatty acid biosynthetic process+++GO:0055114///oxidation-reduction process	Tecr
106564	'Ppcs'	phosphopantothenoylcysteine synthetase	0	0.16	0.82	0.16	15.5	104.62	0.326667	40.0933	-7.80579	0.00881247	00770///Pantothenate and CoA biosynthesis		M00120///Coenzyme A biosynthesis, pantothenate => CoA	R04230///(R)-4'-phosphopantothenate:L-cysteine ligase (ATP-utilizing) ATP + D-4'-Phosphopantothenate + L-Cysteine <=> AMP + Diphosphate + (R)-4'-Phosphopantothenoyl-L-cysteine		GO:0000166///nucleotide binding+++GO:0004632///phosphopantothenate--cysteine ligase activity+++GO:0005524///ATP binding+++GO:0016874///ligase activity+++GO:0042803///protein homodimerization activity	GO:0003015///heart process+++GO:0006085///acetyl-CoA biosynthetic process+++GO:0015937///coenzyme A biosynthetic process	Ppcs
106565	'Dlk2'	delta like non-canonical Notch ligand 2	0.28	104.03	0.14	0	0.23	0	34.8167	0.0766667	8.35773	0.0268344					GO:0005886///plasma membrane+++GO:0016020///membrane+++GO:0016021///integral component of membrane	GO:0005112///Notch binding+++GO:0005509///calcium ion binding+++GO:0005515///protein binding+++GO:0042802///identical protein binding	GO:0007219///Notch signaling pathway+++GO:0045598///regulation of fat cell differentiation+++GO:0045746///negative regulation of Notch signaling pathway	Dlk2
106572	'Rab31'	RAB31, member RAS oncogene family	0.75	64.77	4.35	0.16	0.56	0.49	23.29	0.403333	5.54095	0.0551015	04144///Endocytosis				GO:0001891///phagocytic cup+++GO:0005737///cytoplasm+++GO:0005768///endosome+++GO:0005769///early endosome+++GO:0005770///late endosome+++GO:0005794///Golgi apparatus+++GO:0005802///trans-Golgi network+++GO:0012505///endomembrane system+++GO:0016020///membrane+++GO:0030670///phagocytic vesicle membrane+++GO:0031410///cytoplasmic vesicle+++GO:0032588///trans-Golgi network membrane+++GO:0036186///e…	GO:0000166///nucleotide binding+++GO:0003924///GTPase activity+++GO:0005515///protein binding+++GO:0005525///GTP binding+++GO:0019003///GDP binding	GO:0006886///intracellular protein transport+++GO:0031623///receptor internalization+++GO:0032482///Rab protein signal transduction+++GO:0032869///cellular response to insulin stimulus+++GO:0043001///Golgi to plasma membrane protein transport+++GO:0045055///regulated exocytosis+++GO:0048193///Golgi vesicle transport+++GO:0060100///positive regulation of phagocytosis, engulfment+++GO:0090382///pha…
106581	'Fam234a'	family with sequence similarity 234, member A	0.35	0.25	44.21	0.15	1.33	78.68	14.9367	26.72	-1.65031	0.873971					GO:0009986///cell surface+++GO:0016020///membrane+++GO:0016021///integral component of membrane	GO:0003674///molecular_function	GO:0008150///biological_process
106582	'Nrm'	nurim (nuclear envelope membrane protein)	0.27	0.08	0.13	0	0	0	0.16	0	1.84389	0.92093					GO:0005634///nucleus+++GO:0005635///nuclear envelope+++GO:0005637///nuclear inner membrane+++GO:0005652///nuclear lamina+++GO:0016020///membrane+++GO:0016021///integral component of membrane+++GO:0031965///nuclear membrane	GO:0003674///molecular_function	GO:0008150///biological_process	Nrm
106583	'Scaf8'	SR-related CTD-associated factor 8	0	0.05	27.48	0.11	4.28	0.17	9.17667	1.52	1.06134	0.934249					GO:0005634///nucleus+++GO:0005654///nucleoplasm+++GO:0005737///cytoplasm+++GO:0005849///mRNA cleavage factor complex+++GO:0016363///nuclear matrix	GO:0000993///RNA polymerase II complex binding+++GO:0003676///nucleic acid binding+++GO:0003723///RNA binding+++GO:0003729///mRNA binding+++GO:0019904///protein domain specific binding+++GO:0043175///RNA polymerase core enzyme binding+++GO:0070063///RNA polymerase binding+++GO:1990269///RNA polymerase II C-terminal domain phosphoserine binding	GO:0006366///transcription by RNA polymerase II+++GO:0006369///termination of RNA polymerase II transcription+++GO:0006378///mRNA polyadenylation+++GO:0006397///mRNA processing+++GO:0032786///positive regulation of DNA-templated transcription, elongation+++GO:2000805///negative regulation of termination of RNA polymerase II transcription, poly(A)-coupled
106585	'Ankrd12'	ankyrin repeat domain 12	82.64	94.95	54.05	0.47	221.57	3.66	77.2133	75.2333	-0.731739	0.959564		H02327///KBG syndrome			GO:0005654///nucleoplasm+++GO:0005829///cytosol	GO:0003674///molecular_function	GO:0008150///biological_process	Ankrd12
106618	'Wdr90'	WD repeat domain 90	0	0	14.56	0.51	0	7.89	4.85333	2.8	-0.114891	0.991332					GO:0005737///cytoplasm+++GO:0005814///centriole+++GO:0005856///cytoskeleton	GO:0008017///microtubule binding	GO:0030030///cell projection organization+++GO:0060271///cilium assembly	Wdr90
106628	'Trip10'	thyroid hormone receptor interactor 10	0.5	0.25	0.82	0.07	0.08	0.28	0.523333	0.143333	1.23651	0.905141	04910///Insulin signaling pathway				GO:0001891///phagocytic cup+++GO:0005654///nucleoplasm+++GO:0005737///cytoplasm+++GO:0005764///lysosome+++GO:0005794///Golgi apparatus+++GO:0005856///cytoskeleton+++GO:0005874///microtubule+++GO:0005886///plasma membrane+++GO:0005938///cell cortex+++GO:0016020///membrane+++GO:0042995///cell projection+++GO:0043231///intracellular membrane-bounded organelle	GO:0005515///protein binding+++GO:0008289///lipid binding+++GO:0042802///identical protein binding	GO:0001837///epithelial to mesenchymal transition+++GO:0006897///endocytosis+++GO:0010667///negative regulation of cardiac muscle cell apoptotic process+++GO:0030036///actin cytoskeleton organization+++GO:0042538///hyperosmotic salinity response+++GO:0061051///positive regulation of cell growth involved in cardiac muscle cell development	Trip10
106633	'Ift140'	intraflagellar transport 140	0.07	0.04	0.1	0	0	0	0.07	0	2.52272	0.873971		H02157///Short-rib thoracic dysplasia			GO:0001750///photoreceptor outer segment+++GO:0005737///cytoplasm+++GO:0005813///centrosome+++GO:0005814///centriole+++GO:0005815///microtubule organizing center+++GO:0005856///cytoskeleton+++GO:0005929///cilium+++GO:0005930///axoneme+++GO:0030991///intraciliary transport particle A+++GO:0032391///photoreceptor connecting cilium+++GO:0036064///ciliary basal body+++GO:0042995///cell projection+++G…	GO:0003674///molecular_function	GO:0007368///determination of left/right symmetry+++GO:0007507///heart development+++GO:0008589///regulation of smoothened signaling pathway+++GO:0021532///neural tube patterning+++GO:0030030///cell projection organization+++GO:0031076///embryonic camera-type eye development+++GO:0035108///limb morphogenesis+++GO:0035721///intraciliary retrograde transport+++GO:0035845///photoreceptor cell outer …
106639	'Vmac'	vimentin-type intermediate filament associated coiled-coil protein	0.29	0.17	43.99	0.07	0.17	0.15	14.8167	0.13	5.5016	0.0971087					GO:0005737///cytoplasm+++GO:0045098///type III intermediate filament	GO:0019215///intermediate filament binding	GO:0008150///biological_process	Vmac
106648	'Cyp4f15'	cytochrome P450, family 4, subfamily f, polypeptide 15	0	0	0	0.21	181.48	0	0	60.5633	-26.2531	8.79e-15					GO:0043231///intracellular membrane-bounded organelle	GO:0004497///monooxygenase activity+++GO:0005506///iron ion binding+++GO:0008391///arachidonic acid monooxygenase activity+++GO:0016491///oxidoreductase activity+++GO:0016705///oxidoreductase activity, acting on paired donors, with incorporation or reduction of molecular oxygen+++GO:0020037///heme binding+++GO:0046872///metal ion binding+++GO:0050051///leukotriene-B4 20-monooxygenase activity	GO:0019369///arachidonic acid metabolic process+++GO:0036101///leukotriene B4 catabolic process+++GO:0042361///menaquinone catabolic process+++GO:0042376///phylloquinone catabolic process+++GO:0042377///vitamin K catabolic process+++GO:0055114///oxidation-reduction process+++GO:0097267///omega-hydroxylase P450 pathway+++GO:1905344///prostaglandin catabolic process
106672	'AI413582'	expressed sequence AI413582	315.11	141.05	422.54	203.39	7.16	147.93	292.9	119.493	0.181299	0.991332					GO:0005575///cellular_component+++GO:0016020///membrane+++GO:0016021///integral component of membrane	GO:0003674///molecular_function	GO:0008150///biological_process	AI413582
106707	'Rpusd1'	RNA pseudouridylate synthase domain containing 1	0.76	128.84	157.72	473.04	0.33	344.92	95.7733	272.763	-2.49816	0.66546						GO:0003723///RNA binding+++GO:0009982///pseudouridine synthase activity	GO:0000455///enzyme-directed rRNA pseudouridine synthesis+++GO:0001522///pseudouridine synthesis+++GO:0009451///RNA modification
106759	'Ticam1'	toll-like receptor adaptor molecule 1	0	0.04	0	0.35	0	0	0.0133333	0.116667	-3.9384	0.625054	04064///NF-kappa B signaling pathway+++04217///Necroptosis+++04620///Toll-like receptor signaling pathway+++04621///NOD-like receptor signaling pathway+++05133///Pertussis+++05135///Yersinia infection+++05142///Chagas disease (American trypanosomiasis)+++05160///Hepatitis C+++05161///Hepatitis B+++05164///Influenza A+++05165///Human papillomavirus infection+++05167///Kaposi sarcoma-associated her…				GO:0005737///cytoplasm+++GO:0005739///mitochondrion+++GO:0005776///autophagosome+++GO:0005829///cytosol+++GO:0031410///cytoplasmic vesicle+++GO:0097342///ripoptosome	GO:0005515///protein binding+++GO:0019901///protein kinase binding	GO:0002281///macrophage activation involved in immune response+++GO:0002376///immune system process+++GO:0002735///positive regulation of myeloid dendritic cell cytokine production+++GO:0002756///MyD88-independent toll-like receptor signaling pathway+++GO:0006915///apoptotic process+++GO:0006954///inflammatory response+++GO:0010508///positive regulation of autophagy+++GO:0010628///positive regula…
106763	'Ttbk1'	tau tubulin kinase 1	9.43	3.96	15.96	80.71	2.65	0.61	9.78333	27.99	-3.13839	0.405479		H00063///Spinocerebellar ataxia (SCA)			GO:0005634///nucleus+++GO:0005654///nucleoplasm+++GO:0005737///cytoplasm+++GO:0005829///cytosol+++GO:0005875///microtubule associated complex+++GO:0043025///neuronal cell body+++GO:0048471///perinuclear region of cytoplasm	GO:0000166///nucleotide binding+++GO:0004672///protein kinase activity+++GO:0004674///protein serine/threonine kinase activity+++GO:0004713///protein tyrosine kinase activity+++GO:0005524///ATP binding+++GO:0016301///kinase activity+++GO:0016740///transferase activity+++GO:0048156///tau protein binding+++GO:0050321///tau-protein kinase activity	GO:0006468///protein phosphorylation+++GO:0007611///learning or memory+++GO:0010628///positive regulation of gene expression+++GO:0010629///negative regulation of gene expression+++GO:0016310///phosphorylation+++GO:0018105///peptidyl-serine phosphorylation+++GO:0018107///peptidyl-threonine phosphorylation+++GO:0018108///peptidyl-tyrosine phosphorylation+++GO:0032091///negative regulation of prote…	Ttbk1
106794	'Dhx57'	DEAH (Asp-Glu-Ala-Asp/His) box polypeptide 57	16.69	69.83	6.12	57.8	4.69	38.06	30.88	33.5167	-0.872899	0.923368					GO:0005622///intracellular	GO:0000166///nucleotide binding+++GO:0003676///nucleic acid binding+++GO:0003723///RNA binding+++GO:0003724///RNA helicase activity+++GO:0004386///helicase activity+++GO:0005524///ATP binding+++GO:0016787///hydrolase activity+++GO:0046872///metal ion binding		Dhx57
106795	'Tcf19'	transcription factor 19	0.12	0.07	0	0.09	0.11	0	0.0633333	0.0666667	-0.967292	0.970812					GO:0005634///nucleus		GO:0000082///G1/S transition of mitotic cell cycle+++GO:0010468///regulation of gene expression+++GO:0044342///type B pancreatic cell proliferation	Tcf19
106821	'Oard1'	O-acyl-ADP-ribose deacylase 1	0	0.18	1.69	1	258.47	0.3	0.623333	86.59	-8.87768	0.00613216					GO:0005634///nucleus+++GO:0005654///nucleoplasm+++GO:0005694///chromosome+++GO:0005730///nucleolus+++GO:0090734///site of DNA damage	GO:0001883///purine nucleoside binding+++GO:0016787///hydrolase activity+++GO:0061463///O-acetyl-ADP-ribose deacetylase activity	GO:0006974///cellular response to DNA damage stimulus+++GO:0042278///purine nucleoside metabolic process+++GO:0051725///protein de-ADP-ribosylation
106840	'Unc119b'	unc-119 lipid binding chaperone B	0.2	0.18	23.45	0.11	0.13	26.53	7.94333	8.92333	-0.959118	0.935589					GO:0005929///cilium+++GO:0035869///ciliary transition zone+++GO:0042995///cell projection	GO:0008289///lipid binding	GO:0007399///nervous system development+++GO:0015031///protein transport+++GO:0030030///cell projection organization+++GO:0042953///lipoprotein transport+++GO:0060271///cilium assembly
106861	'Abhd3'	abhydrolase domain containing 3	0	0.12	0	0	0	94.63	0.04	31.5433	-9.25562	0.0309359					GO:0005575///cellular_component+++GO:0016020///membrane+++GO:0016021///integral component of membrane	GO:0004623///phospholipase A2 activity+++GO:0008126///acetylesterase activity+++GO:0008970///phospholipase A1 activity+++GO:0016298///lipase activity+++GO:0016787///hydrolase activity+++GO:0016788///hydrolase activity, acting on ester bonds+++GO:0034338///short-chain carboxylesterase activity+++GO:0047372///acylglycerol lipase activity+++GO:0052689///carboxylic ester hydrolase activity+++GO:00527…	GO:0006629///lipid metabolic process+++GO:0044255///cellular lipid metabolic process+++GO:0046470///phosphatidylcholine metabolic process	Abhd3
106869	'Tnfaip8'	tumor necrosis factor, alpha-induced protein 8	12.58	0.21	0	0.09	0.1	0.18	4.26333	0.123333	4.39539	0.286917					GO:0005654///nucleoplasm+++GO:0005737///cytoplasm	GO:0043027///cysteine-type endopeptidase inhibitor activity involved in apoptotic process	GO:0006915///apoptotic process+++GO:0032611///interleukin-1 beta production+++GO:0042981///regulation of apoptotic process+++GO:0043065///positive regulation of apoptotic process+++GO:0043154///negative regulation of cysteine-type endopeptidase activity involved in apoptotic process+++GO:0050830///defense response to Gram-positive bacterium	Tnfaip8
106877	'Afap1l1'	actin filament associated protein 1-like 1	0	0.03	37.82	0	0	0.25	12.6167	0.0833333	6.43206	0.143172					GO:0002102///podosome+++GO:0005737///cytoplasm+++GO:0005829///cytosol+++GO:0005856///cytoskeleton+++GO:0030054///cell junction+++GO:0042995///cell projection+++GO:0071437///invadopodium	GO:0005515///protein binding+++GO:0017124///SH3 domain binding	GO:0008150///biological_process	Afap1l1
106878	'Smim3'	small integral membrane protein 3	0.8	114.13	0.65	0.3	0.58	0.62	38.5267	0.5	6.06953	0.0501691					GO:0005575///cellular_component+++GO:0016020///membrane+++GO:0016021///integral component of membrane	GO:0003674///molecular_function	GO:0008150///biological_process	Smim3
106894	'Hmgxb3'	HMG box domain containing 3	0.08	0.06	0.32	0.04	0	38.17	0.153333	12.7367	-6.79831	0.0476864					GO:0005575///cellular_component+++GO:0005634///nucleus	GO:0003674///molecular_function+++GO:0003677///DNA binding	GO:0008150///biological_process
106931	'Kctd1'	potassium channel tetramerisation domain containing 1	0.33	15.39	27.47	0.24	60.25	73.1	14.3967	44.53	-1.81844	0.810247					GO:0005634///nucleus+++GO:0005654///nucleoplasm+++GO:0005730///nucleolus+++GO:0005829///cytosol+++GO:0034451///centriolar satellite+++GO:0045171///intercellular bridge	GO:0003714///transcription corepressor activity+++GO:0008134///transcription factor binding+++GO:0042802///identical protein binding	GO:0045892///negative regulation of transcription, DNA-templated+++GO:0051260///protein homooligomerization	Kctd1
106947	'Slc39a3'	solute carrier family 39 (zinc transporter), member 3	14.23	0.06	0.2	0.19	20.28	58.17	4.83	26.2133	-2.81533	0.572731					GO:0005886///plasma membrane+++GO:0016020///membrane+++GO:0016021///integral component of membrane	GO:0005385///zinc ion transmembrane transporter activity+++GO:0046873///metal ion transmembrane transporter activity	GO:0000902///cell morphogenesis+++GO:0001701///in utero embryonic development+++GO:0006811///ion transport+++GO:0006829///zinc ion transport+++GO:0030001///metal ion transport+++GO:0043029///T cell homeostasis+++GO:0048701///embryonic cranial skeleton morphogenesis+++GO:0055085///transmembrane transport+++GO:0060173///limb development+++GO:0071577///zinc ion transmembrane transport
106952	'Arap3'	ArfGAP with RhoGAP domain, ankyrin repeat and PH domain 3	0	0	0	0.03	0	0	0	0.01	-2.0811	0.905141	04015///Rap1 signaling pathway+++04024///cAMP signaling pathway+++04144///Endocytosis				GO:0001726///ruffle+++GO:0005737///cytoplasm+++GO:0005856///cytoskeleton+++GO:0005886///plasma membrane+++GO:0016020///membrane+++GO:0030027///lamellipodium+++GO:0042995///cell projection	GO:0005096///GTPase activator activity+++GO:0005515///protein binding+++GO:0005547///phosphatidylinositol-3,4,5-trisphosphate binding+++GO:0043325///phosphatidylinositol-3,4-bisphosphate binding	GO:0007165///signal transduction+++GO:0008360///regulation of cell shape+++GO:0030336///negative regulation of cell migration+++GO:0035021///negative regulation of Rac protein signal transduction+++GO:0035024///negative regulation of Rho protein signal transduction+++GO:0043547///positive regulation of GTPase activity	Arap3
106957	'Slc39a6'	solute carrier family 39 (metal ion transporter), member 6	0.86	66.78	73.97	1.98	135.78	0.66	47.2033	46.14	-0.88216	0.94174					GO:0005623///cell+++GO:0005783///endoplasmic reticulum+++GO:0005886///plasma membrane+++GO:0005887///integral component of plasma membrane+++GO:0016020///membrane+++GO:0016021///integral component of membrane+++GO:0031258///lamellipodium membrane	GO:0005385///zinc ion transmembrane transporter activity+++GO:0046873///metal ion transmembrane transporter activity	GO:0006811///ion transport+++GO:0006829///zinc ion transport+++GO:0006882///cellular zinc ion homeostasis+++GO:0030001///metal ion transport+++GO:0055085///transmembrane transport+++GO:0071577///zinc ion transmembrane transport+++GO:0071578///zinc ion import across plasma membrane	Slc39a6
107022	'Gramd3'	GRAM domain containing 3	0	1.66	0	0.06	0	0.33	0.553333	0.13	2.1274	0.864977					GO:0005881///cytoplasmic microtubule+++GO:0016020///membrane+++GO:0016021///integral component of membrane	GO:0042802///identical protein binding	GO:0008150///biological_process
107029	'Me2'	malic enzyme 2, NAD(+)-dependent, mitochondrial	0.05	0.07	0.09	53.66	0.75	0.07	0.07	18.16	-9.38994	0.000801	00620///Pyruvate metabolism+++01200///Carbon metabolism			R00214///(S)-malate:NAD+ oxidoreductase (decarboxylating) (S)-Malate + NAD+ <=> Pyruvate + CO2 + NADH + H+	GO:0005739///mitochondrion+++GO:0005759///mitochondrial matrix+++GO:0043231///intracellular membrane-bounded organelle	GO:0003824///catalytic activity+++GO:0004470///malic enzyme activity+++GO:0004471///malate dehydrogenase (decarboxylating) (NAD+) activity+++GO:0004473///malate dehydrogenase (decarboxylating) (NADP+) activity+++GO:0008948///oxaloacetate decarboxylase activity+++GO:0016491///oxidoreductase activity+++GO:0046872///metal ion binding+++GO:0051287///NAD binding	GO:0006090///pyruvate metabolic process+++GO:0006108///malate metabolic process+++GO:0008152///metabolic process+++GO:0055114///oxidation-reduction process+++GO:1902031///regulation of NADP metabolic process	Me2
107035	'Fbxo38'	F-box protein 38	0.73	57.5	34.98	263.38	0.15	29.79	31.07	97.7733	-2.76836	0.59802		H00856///Distal hereditary motor neuropathies			GO:0005634///nucleus+++GO:0005737///cytoplasm+++GO:0005829///cytosol	GO:0005515///protein binding	GO:0002250///adaptive immune response+++GO:0002376///immune system process+++GO:0002842///positive regulation of T cell mediated immune response to tumor cell+++GO:0010976///positive regulation of neuron projection development+++GO:0016567///protein ubiquitination+++GO:0031146///SCF-dependent proteasomal ubiquitin-dependent protein catabolic process+++GO:0070936///protein K48-linked ubiquitination
107045	'Lars'	leucyl-tRNA synthetase	56.08	92.04	0.54	0.25	1.41	32.23	49.5533	11.2967	2.23843	0.707558	00970///Aminoacyl-tRNA biosynthesis	H01367///Infantile liver failure+++H02095///Perrault syndrome		R03657///L-Leucine:tRNA(Leu) ligase (AMP-forming) ATP + L-Leucine + tRNA(Leu) <=> AMP + Diphosphate + L-Leucyl-tRNA	GO:0005737///cytoplasm+++GO:0005764///lysosome+++GO:0005783///endoplasmic reticulum+++GO:0005829///cytosol+++GO:0012505///endomembrane system+++GO:0016604///nuclear body+++GO:0017101///aminoacyl-tRNA synthetase multienzyme complex	GO:0000166///nucleotide binding+++GO:0002161///aminoacyl-tRNA editing activity+++GO:0004812///aminoacyl-tRNA ligase activity+++GO:0004819///glutamine-tRNA ligase activity+++GO:0004823///leucine-tRNA ligase activity+++GO:0005096///GTPase activator activity+++GO:0005524///ATP binding+++GO:0016874///ligase activity	GO:0006412///translation+++GO:0006418///tRNA aminoacylation for protein translation+++GO:0006425///glutaminyl-tRNA aminoacylation+++GO:0006429///leucyl-tRNA aminoacylation+++GO:0008361///regulation of cell size+++GO:0032008///positive regulation of TOR signaling+++GO:0034198///cellular response to amino acid starvation+++GO:0043547///positive regulation of GTPase activity+++GO:0071230///cellular …
107047	'Psmg2'	proteasome (prosome, macropain) assembly chaperone 2	0.57	0.56	292.79	0	32.53	99.24	97.9733	43.9233	0.200013	0.991332					GO:0005634///nucleus+++GO:0005829///cytosol+++GO:0101031///chaperone complex	GO:0060090///molecular adaptor activity	GO:0007094///mitotic spindle assembly checkpoint+++GO:0043066///negative regulation of apoptotic process+++GO:0043248///proteasome assembly+++GO:0051131///chaperone-mediated protein complex assembly+++GO:0051726///regulation of cell cycle
107065	'Lrrtm2'	leucine rich repeat transmembrane neuronal 2	0.03	0.02	0.03	0	0	0	0.0266667	0	1.34856	0.962736					GO:0005615///extracellular space+++GO:0005886///plasma membrane+++GO:0016020///membrane+++GO:0016021///integral component of membrane+++GO:0030054///cell junction+++GO:0045202///synapse+++GO:0045211///postsynaptic membrane+++GO:0060076///excitatory synapse+++GO:0098685///Schaffer collateral - CA1 synapse+++GO:0098686///hippocampal mossy fiber to CA3 synapse+++GO:0098978///glutamatergic synapse+++…	GO:0042043///neurexin family protein binding	GO:0002091///negative regulation of receptor internalization+++GO:0050808///synapse organization+++GO:0051965///positive regulation of synapse assembly+++GO:0060291///long-term synaptic potentiation+++GO:0099151///regulation of postsynaptic density assembly	Lrrtm2
107071	'Wdr74'	WD repeat domain 74	0.34	0.64	220.38	38.86	139.5	316.98	73.7867	165.113	-2.28969	0.695487					GO:0000176///nuclear exosome (RNase complex)+++GO:0005634///nucleus+++GO:0005654///nucleoplasm+++GO:0005730///nucleolus+++GO:0030687///preribosome, large subunit precursor	GO:0003674///molecular_function	GO:0001825///blastocyst formation+++GO:0006364///rRNA processing+++GO:0016070///RNA metabolic process+++GO:0042273///ribosomal large subunit biogenesis
[truncated: 13,824 more rows]

## Sheet: up DEGs
Gene ID	Gene Symbol	GeneBank Desc	Sustain_1 TPM	Sustain_2 TPM	Sustain_3 TPM	Transient_1 TPM	Transient_2 TPM	Transient_3 TPM	Sustain Average TPM	Transient Average TPM	log2 (Sustain / Transient)	Qvalue (Sustain / Transient)	KEGG Pathway Desc	GO_C Desc	GO_F Desc	GO_P Desc	CellMarker Desc
[truncated: 650 more rows]

## Sheet: down DEGs
Gene ID	Gene Symbol	GeneBank Desc	log2 (Sustain / Transient)	Qvalue (Sustain / Transient)	Sustain_1 TPM	Sustain_2 TPM	Sustain_3 TPM	Transient_1 TPM	Transient_2 TPM	Transient_3 TPM	Sustain Average TPM	Transient Average TPM	KEGG Pathway Desc	GO_C Desc	GO_F Desc	GO_P Desc	CellMarker Desc
[truncated: 728 more rows]
