# Supplementary material for: The locus coeruleus influences behavior by coordinating effective integration of fear memories and sensory input
Source: PLoS Biol. 2025 Jul 14;23(7):e3003272. doi: 10.1371/journal.pbio.3003272 (PMC12273993; doi:10.1371/journal.pbio.3003272)
Supplement: S1 Data — (XLSX) [file pbio.3003272.s017.xlsx]

## Sheet: 1C
Hab	Ret
-1.4646	-0.36901
-1.34865	0.735554
-1.37737	1.86547
-1.27828	2.74251
-0.85232	3.08738
-0.4153	3.259
-0.10955	3.8816
0.060897	4.57184
-0.16917	4.71096
-0.65805	4.51894
-0.9493	4.25204
-1.01108	3.62321
-0.96389	2.8611
-0.78526	2.74609
-0.566	3.28065
-0.56264	3.72728
-0.77834	3.61108
-0.99323	3.05423
-1.15127	2.55247
-1.16713	2.38579
-0.92937	2.33709
-0.65973	2.21985
-0.66331	2.10487
-0.84247	2.07357
-0.94629	2.1738
-0.89661	2.31675
-0.53874	2.21356
0.336994	1.68382
1.34926	0.990654
1.63833	0.685903
1.1629	1.01415
0.741212	1.65404
0.589779	2.05356
0.27303	1.99515
-0.31266	1.77012
-0.81054	1.69492
-1.00574	1.73127
-0.97613	1.67179
-0.81435	1.53939
-0.62011	1.50902
-0.49052	1.57179
-0.52046	1.70102
-0.51322	1.8868
-0.0626	1.94891
0.455384	1.73609
0.385676	1.36975
-0.00843	1.19667
-0.29641	1.5011
-0.65122	2.12968
-1.17512	2.61156
-1.63706	2.45877
-1.84784	1.72608
-1.73963	1.17823
-1.29824	1.20529
-0.76808	1.42269
-0.56295	1.52086
-0.68155	1.56629
-0.7405	1.36156
-0.58318	0.773369
-0.41208	0.207832
-0.28904	-0.23756

## Sheet: 1F
S-neuron AUC (z-score)				T-neuron AUC (z-score)
CS+(10S)	CS+(30S)	CS+(40S)		CS+(10S)	CS+(30S)	CS+(40S)
5.76134	30.3225	118.801		2.57816	4.17683	1.04494
5.9646	31.1733	8.06386		2.67026	3.50521	0.754972
6.55856	32.2449	41.9912		0.585567	2.70426	1.53522
8.06386	32.3427	42.8415		1.13969	2.22117	0.263278
11.4177	33.7171	44.2885		5.25631	1.18384	0.148407
12.1743	34.0471	48.5997		2.39426	3.20208	1.63481
13.138	34.2119	49.5439		0.638356	3.72319	1.57234
14.4072	35.0905	50.2509		0.910572	2.69904	0.886304
15.896	106.556	56.3143		3.28001	3.67677	2.47847
16.9424	2.05572	58.5701		2.45603	0.448381	0.436531
18.3183	85.6267	60.2262		0.285803	0.53506	1.81531
				1.87239	0.577774	2.77883
				2.80148	1.47341	3.01526
				1.95102	0.198898	2.81384
				0.268191	0.837069	0.338741
				2.97621	2.89813	0.237976
				1.42423	2.61641	1.80387
				0.995383	4.50846	1.03795
				1.57889	4.31698	2.51987
				2.12231	3.26676	1.45702
				1.61593	2.83664	2.44291
				2.954	1.08891	0.291732
				2.36045	1.71841	2.2322
				0.813458		2.97065
				4.20991		1.94351
				1.70294		5.68832
				0.90952		3.20744
				2.30475		2.47928
				1.38795		3.22614
						4.72535
						4.56836

## Sheet: 1G
CS+(10S)	CS+(30S)	CS+(40S)
62.2	93.6	82.8
19.6	91.2	76
49.3	67.2	84
62.5	33.3	29.1
54.3	92.8	39.3
82.8	40.3	82.8
76	47.3	76

## Sheet: 2A
Mice
2.41438
4.04779
2.45481
2.37041
3.07179
3.42839
2.86969
3.50014
3.50377
1.72136

## Sheet: 2C
BFP+ + Retro+ BFP+	BFP+ + Retro+ Retro+
4.42667	10.6876
6.04667	24.4756
5.87667	14.4261
4.28	10.1453
4.47	13.7309
5.59333	19.1761
6.53667	18.7582
7.58	26.5311
3.11	10.8967
5.56	9.57078

## Sheet: 2F
Light OFF	Light ON
51.9122	40.0833
92.6797	36.0333
53.7667	46.1667
61.7986	36.15
67.7	24.05
97.6667	19.06
72	61.7986
85.2333	36.8659

## Sheet: 2G
Light OFF	Light ON
46.418	18.2084
51.89	39.0236
52.418	33.8198
64.718	19.943
52.175	28.616
80.978	25.1468
45.011	22.5498
39.431	15.6114

## Sheet: 2L
aCSF	TTX	TTX+4-AP
-517.28	0	-48.6497
-102.56	0	-27.3766
-241.065	0	-303.054
-298.191	0	-25.5904
-241.423	0	-473.969
-53.0642	0	-208.223
-77.7969	0	-72.1083

## Sheet: 4E
Prop	Saline
39.65	59.13
54.77	67.35
31.63	53.37
31.5	77.12
53.53	62.78
70.78	82.04

## Sheet: 4F
Prop	Saline
-27.1996	22.4214
41.0053	163.676
-1.3765	50.5541
-9.26543	31.2145
-7.00551	16.7253
1.70939	43.7351
36.5534	44.7598
20.2966	23.8273
22.0779	20.147

[truncated: 13 more sheets: 4G, 5D, 7A, 7B, 7C, 7D, 7E, 7F, 7G, 7H, 8F, 8G, 8H]
