# Supplementary material for: The locus coeruleus influences behavior by coordinating effective integration of fear memories and sensory input
Source: PLoS Biol. 2025 Jul 14;23(7):e3003272. doi: 10.1371/journal.pbio.3003272 (PMC12273993; doi:10.1371/journal.pbio.3003272)
Supplement: S2 Data — (XLSX) [file pbio.3003272.s018.xlsx]

## Sheet: S1
A3	B3
Mice	Mice
23.48	17.3
16.42	14.98
12.96	16.67
17.19	23.58
14.25	19.74
26.64	11.47

## Sheet: S2C
PN	IN
145	92
161	98
137	113
137	109
152	114
140	122
138	122
143	123
155	82
140	132
142
144
160

## Sheet: S3A
NC-T	NC-S	Cond-T	Cond-S
13.3273	17.0388	13.9502	15.9652
12.6119	16.2757	13.2588	14.6297
13.3529	16.3742	12.4716	14.0812
12.8521	15.0625	11.8288	13.2471
12.8775	14.9163	11.5166	12.8907
13.0467	15.104	10.6084	12.7226
13.2146	12.7429	10.706	12.6975
12.6899	12.1536	10.7796	11.8839
12.593	12.4394	10.8295	11.6707
12.4006	10.77	10.1379	11.9819
10.8266	10.3646	9.87332	11.9117
10.4212	11.1961	9.79969	11.9368
8.77567	10.3137	10.1076	11.8905
8.20237	9.50288	9.27644	11.2667
8.29946	10.5013	8.6799	11.1223
		8.08369	11.1723
		7.55904	11.1261
		7.22292	10.8136
		7.2989	10.7194
		10.1602	10.3364
			9.76416
			9.23953
			9.62236
			11.6722

## Sheet: S3B
NC-T	NC-S	Cond-T	Cond-S
-39.2761	-42.1448	-42.511	-42.2363
-44.5557	-44.3726	-42.0227	-45.0134
-42.1753	-41.2598	-38.5132	-44.22
-43.457	-37.5671	-44.7998	-43.7317
-44.5557	-50.9338	-46.7529	-41.1072
-45.2881	-41.5955	-41.7786	-43.6096
-45.3186	-44.9524	-43.0603	-40.7715
-39.7034	-43.3655	-39.856	-41.2292
-38.8489	-43.7622	-43.8538	-41.626
-39.7644	-39.6423	-47.8516	-42.8467
-40.1917		-37.5977	-42.8162
-40.0391		-42.511	-39.978

## Sheet: S3C
NC-T	NC-S	Cond-T	Cond-S
-36.7126	-39.6423	-39.6423	-40.8936
-38.269	-40.863	-40.9851	-41.3208
-39.3372	-39.3677	-34.8206	-42.2668
-38.9404	-35.614	-37.7808	-38.6963
-38.208	-45.5322	-41.7175	-39.917
-38.7878	-39.1541	-36.8958	-41.5955
-37.4756	-36.7737	-38.7268	-39.6729
-39.4287	-39.032	-35.614	-35.7056
-34.2407	-40.5884	-38.8489	-38.208
-38.3911	-40.0085	-38.1775	-41.5344
-36.6516		-34.729	-40.7715
-33.02		-34.79	-34.0881

## Sheet: S3D
NC-T	NC-S	Cond-T	Cond-S
3.6	4.71992	4.51992	4
6.90004	4.4	3.97988	4.68008
4.05996	4.95996	3.9	6.3
3.52012	4.25996	5.66016	3.31992
4.98008	4.37988	3.6	7.34004
4.73984	5.1	3.25996	3.93984
5.38008	4.21992	3.98008	4.5
3.48008	4.21992	3.88008	3.9
3.36016	4.47988	3.13984	6.4
3.78008	4.11992	4.15996	7.64004
5.14004		3.08008	3.91992
3.8		3.82012	7.35996

## Sheet: S3E
NC-T	NC-S	Cond-T	Cond-S
2.56348	2.50244	2.86865	1.34277
6.28662	3.50952	1.0376	3.69263
2.83813	1.89209	3.69263	1.95312
4.5166	1.95312	7.01904	5.0354
6.34766	5.40161	5.0354	1.19019
6.50024	2.44141	4.88281	2.01416
7.84302	8.17871	4.3335	1.09863
0.274658	4.3335	4.24194	5.52368
4.60815	3.17383	5.00488	3.41797
1.37329	3.69574	9.67407	1.31226
3.54004		2.86865	2.04468
7.01904		7.72095	5.88989

## Sheet: S3F
NC-T	NC-S	Cond-T	Cond-S
97.168	88.7451	94.0247	96.9543
99.2126	93.2007	94.3909	93.3228
95.2148	90.9424	93.0786	96.1914
95.5505	89.6606	97.3816	92.4683
95.4285	88.2263	102.814	89.5996
99.2432	90.6067	96.0083	93.9331
99.0295	95.2148	95.5505	99.823
96.405	92.804	92.8955	92.4377
96.2219	92.5598	96.0388	94.4214
98.2971	86.5479	98.5107	97.5647
95.9778		94.0857	91.0339
95.7947		97.0154

## Sheet: S8A
mCherry+ + CTB 488+ mCherry+	mCherry+ + CTB 488+ CTB 488+
81.8182	100
91.4286	91.4286
71.4286	88.2353
82.1429	85.1852
90.4762	95

## Sheet: S11
CS+(Saline)	CS+(hM4D)	CS+(mCherry)
62.2433	11.2067	51.28
84.37	25.37	55.73
53.39	29.2033	71.48
86.4333	37.1667	68.19
59.29	28.0233	49.17
